# Supplementary material for: Clonal relation between Salmonella enterica subspecies enterica serovar Dublin strains of bovine and food origin in Germany
Source: Front Vet Sci. 2023 May 25;10:1081611. doi: 10.3389/fvets.2023.1081611 (PMC10248260; doi:10.3389/fvets.2023.1081611)
Supplement: Supplementary Table 2 — Antibiotic resistance genes, virulence genes and Salmonella Pathogenicity Islands (SPI) of 174 S. Dublin organisms analyzed in this study. [file Table_2.XLSX]

## Sheet: AMRfinder
ID	Sample Name	gyrA_D87G	acrB_R717Q	aph(6)-Id	dfrA14	aph(3'')-Ib	sul2	tet(A)	blaTEM-1	gyrA_S83F	msr(C)
		QUINOLONE/TRICLOSAN	MACROLIDE	AMINOGLYCOSIDE	TRIMETHOPRIM	AMINOGLYCOSIDE	SULFONAMIDE	TETRACYCLINE	BETA-LACTAM	QUINOLONE/TRICLOSAN	MACROLIDE
		QUINOLONE/TRICLOSAN	AZITHROMYCIN	STREPTOMYCIN	TRIMETHOPRIM	STREPTOMYCIN	SULFONAMIDE	TETRACYCLINE	BETA-LACTAM	QUINOLONE/TRICLOSAN	MACROLIDE
05PM0013	13	-	-	-	-	-	-	-	-	-	-
05PM0019	19	-	-	-	-	-	-	-	-	-	-
05PM0074	74	-	-	-	-	-	-	-	-	-	-
05PM0089	89	-	99.81	-	-	-	-	-	-	-	-
05PM0104	104	-	-	-	-	-	-	-	-	-	-
06PM0006	158	-	-	-	-	-	-	-	-	-	-
06PM0014	166	-	-	-	-	-	-	-	-	-	-
06PM0062	197	-	-	100	100	100	100	100	100	-	-
07PM0086	326	-	-	-	-	-	-	-	-	-	-
07PM0108	348	-	-	-	-	-	-	-	-	-	-
08PM0033	402	-	-	-	-	-	-	-	-	-	-
08PM0038	407	-	-	-	-	-	-	-	-	-	-
09PM0016	523	-	-	-	-	-	-	-	-	-	-
09PM0086	593	-	-	-	-	-	-	-	-	-	-
09PM0088	595	-	-	-	-	-	-	-	-	-	-
09PM0092	599	-	-	-	-	-	-	-	-	-	-
10PM0020	636	-	-	-	-	-	-	-	-	-	-
10PM0029	645	-	-	-	-	-	-	-	-	-	-
11PM0002	683	-	-	-	-	-	-	-	-	-	-
11PM0005	686	-	-	-	-	-	-	-	-	-	-
11PM0021	702	-	-	-	-	-	-	-	-	-	-
11PM0022	703	-	-	-	-	-	-	-	-	-	-
11PM0032	713	-	-	-	-	-	-	-	-	-	-
11PM0112	793	-	-	-	-	-	-	-	-	-	-
11PM0229	910	-	-	-	-	-	-	-	-	-	-
11PM0240	921	-	-	-	-	-	-	-	-	-	-
11PM0244	925	-	-	-	-	-	-	-	-	-	-
12PM0039	975	-	-	-	-	-	-	-	-	-	-
12PM0041	977	-	-	-	-	-	-	-	-	-	-
12PM0129	1065	-	99.81	-	-	-	-	-	-	-	-
12PM0138	1074	-	-	-	-	-	-	-	-	-	-
12PM0139	1075	-	-	-	-	-	-	-	-	-	-
12PM0180	1116	-	-	-	-	-	-	-	-	-	-
12PM0181	1117	-	-	-	-	-	-	-	-	-	-
13PM0019	1161	-	-	-	-	-	-	-	-	-	-
13PM0035	1177	-	-	-	-	-	-	-	-	-	-
13PM0095	1237	-	-	-	-	-	-	-	-	-	-
13PM0143	1285	-	-	-	-	-	-	-	-	-	-
13PM0153	1295	-	-	-	-	-	-	-	-	-	-
13PM0164	1306	-	-	-	-	-	-	-	-	-	-
16PM0007	1670	-	-	-	-	-	-	-	-	-	-
16PM0008	1671	-	-	-	-	-	-	-	-	-	-
16PM0012	1675	-	-	-	-	-	-	-	-	-	-
16PM0024	1687	-	-	-	-	-	-	-	-	-	-
16PM0039	1702	-	-	-	-	-	-	-	-	-	-
16PM0057	1720	-	-	-	-	-	-	-	-	-	-
16PM0136	1799	-	-	-	-	-	-	-	-	-	-
16PM0173	1836	-	-	-	-	-	-	-	-	-	-
16PM0240	1903	99.77	-	-	-	-	-	-	-	-	-
16PM0244	1907	-	-	-	-	-	-	-	-	-	-
16PM0247	1909	-	-	-	-	-	-	-	-	-	-
16PM0249	1912	-	-	-	-	-	-	-	-	-	-
16PM0255	1918	-	-	-	-	-	-	-	-	-	-
16PM0265	1928	-	-	-	-	-	-	-	-	-	-
16PM0273	1936	-	-	-	-	-	-	-	-	-	-
16PM0276	1939	-	-	-	-	-	-	-	-	-	-
16PM0280	1943	-	-	-	-	-	-	-	-	-	-
16PM0284	1947	-	-	-	-	-	-	-	-	-	-
16PM0286	1949	-	-	-	-	-	-	-	-	-	-
16PM0288	1951	-	-	-	-	-	-	-	-	-	-
17PM0003	1975	-	-	-	-	-	-	-	-	-	-
17PM0032	2004	-	-	-	-	-	-	-	-	-	-
17PM0035	2007	-	-	-	-	-	-	-	-	-	-
17PM0052	2024	-	-	-	-	-	-	-	-	-	-
17PM0064	2036	-	-	-	-	-	-	-	-	-	-
17PM0080	2052	-	-	-	-	-	-	-	-	-	-
17PM0110	2082	-	-	-	-	-	-	-	-	-	-
17PM0145	2117	-	-	-	-	-	-	-	-	-	-
17PM0156	2128	-	-	-	-	-	-	-	-	-	-
17PM0184	2156	-	-	-	-	-	-	-	-	-	-
17PM0214	2186	-	-	-	-	-	-	-	-	-	-
17PM0222	2194	-	-	-	-	-	-	-	-	-	-
17PM0238	2210	-	-	-	-	-	-	-	-	-	-
17PM0246	2218	-	-	-	-	-	-	-	-	-	-
17PM0267	2239	-	-	-	-	-	-	-	-	-	-
17PM0274	2246	-	-	-	-	-	-	-	-	-	-
17PM0278	2250	-	-	-	-	-	-	-	-	-	-
17PM0279	2251	-	-	-	-	-	-	-	-	-	-
17PM0302	2273	-	-	-	-	-	-	-	-	-	-
17PM0304	2275	-	-	-	-	-	-	-	-	-	-
17PM0307	2278	-	-	-	-	-	-	-	-	-	-
17PM0311	2282	-	-	-	-	-	-	-	-	-	-
17PM0313	2284	-	-	-	-	-	-	-	-	-	-
17PM0314	2285	-	-	-	-	-	-	-	-	-	-
18PM0001	2301	-	-	-	-	-	-	-	-	-	-
18PM0003	2303	-	-	-	-	-	-	-	-	-	-
18PM0008	2308	-	-	-	-	-	-	-	-	-	-
18PM0009	2309	-	-	-	-	-	-	-	-	-	-
18PM0013	2313	-	-	-	-	-	-	-	-	-	-
18PM0025	2325	-	-	-	-	-	-	-	-	-	-
18PM0026	2326	-	-	-	-	-	-	-	-	-	-
18PM0027	2327	-	-	-	-	-	-	-	-	-	-
18PM0065	2365	-	-	-	-	-	-	-	-	-	-
18PM0069	2369	-	-	-	-	-	-	-	-	-	-
18PM0070	2370	99.77	-	-	-	-	-	-	-	-	-
18PM0088	2388	-	-	-	-	-	-	-	-	-	-
18PM0117	2417	-	-	-	-	-	-	-	-	-	-
18PM0127	2427	-	-	-	-	-	-	-	-	-	-
18PM0129	2429	-	-	-	-	-	-	-	-	-	-
18PM0155	2455	-	-	-	-	-	-	-	-	-	-
18PM0166	2466	-	-	-	-	-	-	-	-	-	-
18PM0175	2475	-	-	-	-	-	-	-	-	-	-
18PM0176	2476	-	-	-	-	-	-	-	-	-	-
18PM0177	2477	-	-	-	-	-	-	-	-	-	-
18PM0221	2521	-	-	-	-	-	-	-	-	-	-
18PM0233	2533	-	-	-	-	-	-	-	-	-	-
18PM0234	2534	-	-	-	-	-	-	-	-	-	-
18PM0235	2535	-	-	-	-	-	-	-	-	-	-
18PM0257	2557	-	99.81	-	-	-	-	-	-	-	-
18PM0258	2558	-	-	-	-	-	-	-	-	-	-
18PM0274	2574	-	-	-	-	-	-	-	-	-	-
18PM0275	2575	-	-	-	-	-	-	-	-	-	-
18PM0283	2583	-	-	-	-	-	-	-	-	-	-
18PM0284	2584	-	-	-	-	-	-	-	-	-	-
18PM0285	2585	-	-	-	-	-	-	-	-	-	-
19PM0014	2613	-	-	-	-	-	-	-	-	-	-
19PM0021	2620	-	-	-	-	-	-	-	-	-	-
19PM0052	2651	-	-	-	-	-	-	-	-	-	-
19PM0053	2652	-	-	-	-	-	-	-	-	-	-
19PM0090	2689	99.77	-	-	-	-	-	-	-	-	-
19PM0108	2707	-	-	-	-	-	-	-	-	-	-
19PM0109	2708	-	-	-	-	-	-	-	-	-	-
19PM0126	2725	-	-	-	-	-	-	-	-	-	-
19PM0128	2727	-	-	-	-	-	-	-	-	-	-
19PM0213	2812	-	-	-	-	-	-	-	-	-	-
19PM0249	2848	-	-	-	-	-	-	-	-	-	-
19PM0252	2851	-	-	-	-	-	-	-	-	-	-
19PM0340	2939	-	-	-	-	-	-	-	-	-	-
19PM0341	2940	-	-	-	-	-	-	-	-	-	-
19PM0343	2942	-	-	-	-	-	-	-	-	-	-
20PM0004	2986	99.77	-	-	-	-	-	-	-	-	-
20PM0005	2987	-	-	-	-	-	-	-	-	-	-
20PM0006	2988	99.77	-	-	-	-	-	-	-	-	-
20PM0218	3200	-	-	-	-	-	-	-	-	-	-
20PM0219	3201	-	-	-	-	-	-	-	-	-	-
20PM0232	3214	-	-	-	-	-	-	-	-	-	-
20PM0351	3313	-	-	-	-	-	-	-	-	-	-
20PM0387	3348	-	-	-	-	-	-	-	-	-	-
20PM0401	3362	-	-	-	-	-	-	-	-	-	-
20PM0421	3382	-	-	-	-	-	-	-	-	-	-
20PM0422	3383	-	-	-	-	-	-	-	-	-	-
20PM0431	3392	-	-	-	-	-	-	-	-	-	-
21PM0010	3414	-	-	-	-	-	-	-	-	-	-
21PM0011	3415	-	-	-	-	-	-	-	-	-	-
21PM0012	3416	-	-	-	-	-	-	-	-	-	-
21PM0013	3417	-	-	-	-	-	-	-	-	-	-
21PM0014	3418	-	-	-	-	-	-	-	-	-	-
21PM0015	3419	-	-	-	-	-	-	-	-	-	-
21PM0016	3420	-	-	-	-	-	-	-	-	-	-
21PM0017	3421	-	-	-	-	-	-	-	-	-	-
21PM0018	3422	-	-	-	-	-	-	-	-	-	-
21PM0019	3423	-	-	-	-	-	-	-	-	-	-
21PM0020	3424	-	-	-	-	-	-	-	-	-	-
21PM0021	3425	-	-	-	-	-	-	-	-	-	-
21PM0022	3426	-	-	-	-	-	-	-	-	-	-
21PM0023	3427	-	-	-	-	-	-	-	-	-	-
21PM0024	3428	-	-	-	-	-	-	-	-	-	-
21PM0025	3429	-	-	-	-	-	-	-	-	-	-
21PM0026	3430	-	-	-	-	-	-	-	-	-	-
21PM0027	3431	-	-	-	-	-	-	-	-	-	-
21PM0028	3432	-	-	-	-	-	-	-	-	-	-
21PM0029	3433	-	-	-	-	-	-	-	-	-	-
21PM0030	3434	-	-	-	-	-	-	-	-	-	-
21PM0031	3435	-	-	-	-	-	-	-	-	-	-
21PM0032	3436	-	-	-	-	-	-	-	-	-	-
21PM0033	3437	-	-	-	-	-	-	-	-	-	-
21PM0042	3446	-	-	-	-	-	-	-	-	-	-
21PM0043	3447	-	-	-	-	-	-	-	-	-	-
21PM0044	3448	-	-	-	-	-	-	-	-	-	-
21PM0045	3449	-	-	-	-	-	-	-	-	-	-
21PM0046	3450	-	-	-	-	-	-	-	-	-	-
21PM0047	3451	-	-	-	-	-	-	-	-	-	-
21PM0048	3452	-	-	-	-	-	-	-	-	-	100
21PM0079	3479	-	-	-	-	-	-	-	-	-	-
SD3246	SD3246	-	-	-	-	-	-	-	-	99.77	-

## Sheet: Resfinder
ID	Strain.Name	NUM_FOUND	Coverage aac.6...Iaa_1	Coverage aph.6..Id_1	Coverage blaTEM.1B_1	Coverage dfrA14_5	Coverage sul2_2	Coverage tet.A._6
05PM0013	13	1	100.00	.	.	.	.	.
05PM0019	19	1	100.00	.	.	.	.	.
05PM0074	74	1	100.00	.	.	.	.	.
05PM0089	89	1	100.00	.	.	.	.	.
05PM0104	104	1	100.00	.	.	.	.	.
06PM0006	158	1	100.00	.	.	.	.	.
06PM0014	166	1	100.00	.	.	.	.	.
06PM0062	197	6	100.00	100.00	100.00	100.00	100.00	97.80
07PM0086	326	1	100.00	.	.	.	.	.
07PM0108	348	1	100.00	.	.	.	.	.
08PM0033	402	1	100.00	.	.	.	.	.
08PM0038	407	1	100.00	.	.	.	.	.
09PM0016	523	1	100.00	.	.	.	.	.
09PM0086	593	1	100.00	.	.	.	.	.
09PM0088	595	1	100.00	.	.	.	.	.
09PM0092	599	1	100.00	.	.	.	.	.
10PM0020	636	1	100.00	.	.	.	.	.
10PM0029	645	1	100.00	.	.	.	.	.
11PM0002	683	1	100.00	.	.	.	.	.
11PM0005	686	1	100.00	.	.	.	.	.
11PM0021	702	1	100.00	.	.	.	.	.
11PM0022	703	1	100.00	.	.	.	.	.
11PM0032	713	1	100.00	.	.	.	.	.
11PM0112	793	1	100.00	.	.	.	.	.
11PM0229	910	1	100.00	.	.	.	.	.
11PM0240	921	1	100.00	.	.	.	.	.
11PM0244	925	1	100.00	.	.	.	.	.
12PM0039	975	1	100.00	.	.	.	.	.
12PM0041	977	1	100.00	.	.	.	.	.
12PM0129	1065	1	100.00	.	.	.	.	.
12PM0138	1074	1	100.00	.	.	.	.	.
12PM0139	1075	1	100.00	.	.	.	.	.
12PM0180	1116	1	100.00	.	.	.	.	.
12PM0181	1117	1	100.00	.	.	.	.	.
13PM0019	1161	1	100.00	.	.	.	.	.
13PM0035	1177	1	100.00	.	.	.	.	.
13PM0095	1237	1	100.00	.	.	.	.	.
13PM0143	1285	1	100.00	.	.	.	.	.
13PM0153	1295	1	100.00	.	.	.	.	.
13PM0164	1306	1	100.00	.	.	.	.	.
16PM0007	1670	1	100.00	.	.	.	.	.
16PM0008	1671	1	100.00	.	.	.	.	.
16PM0011	1674	1	100.00	.	.	.	.	.
16PM0012	1675	1	100.00	.	.	.	.	.
16PM0024	1687	1	100.00	.	.	.	.	.
16PM0039	1702	1	100.00	.	.	.	.	.
16PM0057	1720	1	100.00	.	.	.	.	.
16PM0136	1799	1	100.00	.	.	.	.	.
16PM0173	1836	1	100.00	.	.	.	.	.
16PM0240	1903	1	100.00	.	.	.	.	.
16PM0244	1907	1	100.00	.	.	.	.	.
16PM0247	1909	1	100.00	.	.	.	.	.
16PM0249	1912	1	100.00	.	.	.	.	.
16PM0255	1918	1	100.00	.	.	.	.	.
16PM0265	1928	1	100.00	.	.	.	.	.
16PM0273	1936	1	100.00	.	.	.	.	.
16PM0276	1939	1	100.00	.	.	.	.	.
16PM0280	1943	1	100.00	.	.	.	.	.
16PM0284	1947	1	100.00	.	.	.	.	.
16PM0286	1949	1	100.00	.	.	.	.	.
16PM0288	1951	1	100.00	.	.	.	.	.
17PM0003	1975	1	100.00	.	.	.	.	.
17PM0032	2004	1	100.00	.	.	.	.	.
17PM0035	2007	1	100.00	.	.	.	.	.
17PM0052	2024	1	100.00	.	.	.	.	.
17PM0064	2036	1	100.00	.	.	.	.	.
17PM0080	2052	1	100.00	.	.	.	.	.
17PM0110	2082	1	100.00	.	.	.	.	.
17PM0145	2117	1	100.00	.	.	.	.	.
17PM0156	2128	1	100.00	.	.	.	.	.
17PM0184	2156	1	100.00	.	.	.	.	.
17PM0214	2186	1	100.00	.	.	.	.	.
17PM0222	2194	1	100.00	.	.	.	.	.
17PM0238	2210	1	100.00	.	.	.	.	.
17PM0246	2218	1	100.00	.	.	.	.	.
17PM0267	2239	1	100.00	.	.	.	.	.
17PM0274	2246	1	100.00	.	.	.	.	.
17PM0278	2250	1	100.00	.	.	.	.	.
17PM0279	2251	1	100.00	.	.	.	.	.
17PM0302	2273	1	100.00	.	.	.	.	.
17PM0304	2275	1	100.00	.	.	.	.	.
17PM0307	2278	1	100.00	.	.	.	.	.
17PM0311	2282	1	100.00	.	.	.	.	.
17PM0313	2284	1	100.00	.	.	.	.	.
17PM0314	2285	1	100.00	.	.	.	.	.
18PM0001	2301	1	100.00	.	.	.	.	.
18PM0003	2303	1	100.00	.	.	.	.	.
18PM0008	2308	1	100.00	.	.	.	.	.
18PM0009	2309	1	100.00	.	.	.	.	.
18PM0013	2313	1	100.00	.	.	.	.	.
18PM0025	2325	1	100.00	.	.	.	.	.
18PM0026	2326	1	100.00	.	.	.	.	.
18PM0027	2327	1	100.00	.	.	.	.	.
18PM0065	2365	1	100.00	.	.	.	.	.
18PM0069	2369	1	100.00	.	.	.	.	.
18PM0070	2370	1	100.00	.	.	.	.	.
18PM0088	2388	1	100.00	.	.	.	.	.
18PM0117	2417	1	100.00	.	.	.	.	.
18PM0127	2427	1	100.00	.	.	.	.	.
18PM0129	2429	1	100.00	.	.	.	.	.
18PM0155	2455	1	100.00	.	.	.	.	.
18PM0166	2466	1	100.00	.	.	.	.	.
18PM0175	2475	1	100.00	.	.	.	.	.
18PM0176	2476	1	100.00	.	.	.	.	.
18PM0177	2477	1	100.00	.	.	.	.	.
18PM0221	2521	1	100.00	.	.	.	.	.
18PM0233	2533	1	100.00	.	.	.	.	.
18PM0234	2534	1	100.00	.	.	.	.	.
18PM0235	2535	1	100.00	.	.	.	.	.
18PM0257	2557	1	100.00	.	.	.	.	.
18PM0258	2558	1	100.00	.	.	.	.	.
18PM0274	2574	1	100.00	.	.	.	.	.
18PM0275	2575	1	100.00	.	.	.	.	.
18PM0283	2583	1	100.00	.	.	.	.	.
18PM0284	2584	1	100.00	.	.	.	.	.
18PM0285	2585	1	100.00	.	.	.	.	.
19PM0014	2613	1	100.00	.	.	.	.	.
19PM0021	2620	1	100.00	.	.	.	.	.
19PM0052	2651	1	100.00	.	.	.	.	.
19PM0053	2652	1	100.00	.	.	.	.	.
19PM0090	2689	1	100.00	.	.	.	.	.
19PM0108	2707	1	100.00	.	.	.	.	.
19PM0109	2708	1	100.00	.	.	.	.	.
19PM0126	2725	1	100.00	.	.	.	.	.
19PM0128	2727	1	100.00	.	.	.	.	.
19PM0213	2812	1	100.00	.	.	.	.	.
19PM0249	2848	1	100.00	.	.	.	.	.
19PM0252	2851	1	100.00	.	.	.	.	.
19PM0340	2939	1	100.00	.	.	.	.	.
19PM0341	2940	1	100.00	.	.	.	.	.
19PM0343	2942	1	100.00	.	.	.	.	.
20PM0004	2986	1	100.00	.	.	.	.	.
20PM0005	2987	1	100.00	.	.	.	.	.
20PM0006	2988	1	100.00	.	.	.	.	.
20PM0218	3200	1	100.00	.	.	.	.	.
20PM0219	3201	1	100.00	.	.	.	.	.
20PM0232	3214	1	100.00	.	.	.	.	.
20PM0351	3313	1	100.00	.	.	.	.	.
20PM0387	3348	1	100.00	.	.	.	.	.
20PM0401	3362	1	100.00	.	.	.	.	.
20PM0421	3382	1	100.00	.	.	.	.	.
20PM0422	3383	1	100.00	.	.	.	.	.
20PM0431	3392	1	100.00	.	.	.	.	.
21PM0010	3414	1	100.00	.	.	.	.	.
21PM0011	3415	1	100.00	.	.	.	.	.
21PM0012	3416	1	100.00	.	.	.	.	.
21PM0013	3417	1	100.00	.	.	.	.	.
21PM0014	3418	1	100.00	.	.	.	.	.
21PM0015	3419	1	100.00	.	.	.	.	.
21PM0016	3420	1	100.00	.	.	.	.	.
21PM0017	3421	1	100.00	.	.	.	.	.
21PM0018	3422	1	100.00	.	.	.	.	.
21PM0019	3423	1	100.00	.	.	.	.	.
21PM0020	3424	1	100.00	.	.	.	.	.
21PM0021	3425	1	100.00	.	.	.	.	.
21PM0022	3426	1	100.00	.	.	.	.	.
21PM0023	3427	1	100.00	.	.	.	.	.
21PM0024	3428	1	100.00	.	.	.	.	.
21PM0025	3429	1	100.00	.	.	.	.	.
21PM0026	3430	1	100.00	.	.	.	.	.
21PM0027	3431	1	100.00	.	.	.	.	.
21PM0028	3432	1	100.00	.	.	.	.	.
21PM0029	3433	1	100.00	.	.	.	.	.
21PM0030	3434	1	100.00	.	.	.	.	.
21PM0031	3435	1	100.00	.	.	.	.	.
21PM0032	3436	1	100.00	.	.	.	.	.
21PM0033	3437	1	100.00	.	.	.	.	.
21PM0042	3446	1	100.00	.	.	.	.	.
21PM0043	3447	1	100.00	.	.	.	.	.
21PM0044	3448	1	100.00	.	.	.	.	.
21PM0045	3449	1	100.00	.	.	.	.	.
21PM0046	3450	1	100.00	.	.	.	.	.
21PM0047	3451	1	100.00	.	.	.	.	.
21PM0048	3452	1	100.00	.	.	.	.	.
21PM0079	3479	1	100.00	.	.	.	.	.
SD3246	SD3246	1	100.00	.	.	.	.	.

## Sheet: Virulence
ID	Common.name	NUM_FOUND	Coverage avrA	Coverage csgA	Coverage csgB	Coverage csgC	Coverage csgD	Coverage csgE	Coverage csgF	Coverage csgG	Coverage entA	Coverage entB	Coverage fepC	Coverage fepG	Coverage fimC	Coverage fimD	Coverage fimF	Coverage fimH	Coverage fimI	Coverage grvA	Coverage invA	Coverage invB	Coverage invC	Coverage invE	Coverage invF	Coverage invG	Coverage invH	Coverage invI	Coverage invJ	Coverage lpfA	Coverage lpfB	Coverage lpfC	Coverage lpfD	Coverage lpfE	Coverage mgtB	Coverage mgtC	Coverage mig.14	Coverage misL	Coverage ompA	Coverage orgA	Coverage orgB	Coverage orgC	Coverage pefA	Coverage pefB	Coverage pefC	Coverage pefD	Coverage pipB	Coverage pipB2	Coverage prgH
05PM0013	13	109	99.89	100	100	100	100	100	100	100	97.46	99.18	96.45	91.54	100	100	100	100	100	100	100.00	100.00	100.00	100.00	100.00	100.00	100.00	100.00	100.00	100	100	99.96	100	100	100.00	100	100	100	100	100	100	100	.	.	.	.	100.00	100	100
05PM0019	19	109	99.89	100	100	100	100	100	100	100	97.46	99.18	96.45	91.54	100	100	100	100	100	100	100.00	100.00	100.00	100.00	100.00	100.00	100.00	100.00	100.00	100	100	99.96	100	100	100.00	100	100	100	100	100	100	100	.	.	.	.	100.00	100	100
05PM0074	74	109	99.89	100	100	100	100	100	100	100	97.46	99.18	96.45	91.54	100	100	100	100	100	100	100.00	100.00	100.00	100.00	100.00	100.00	100.00	100.00	100.00	100	100	99.96	100	100	100.00	100	100	100	100	100	100	100	.	.	.	.	100.00	100	100
05PM0089	89	109	99.89	100	100	100	100	100	100	100	97.46	99.18	96.45	91.54	100	100	100	100	100	100	100.00	100.00	100.00	100.00	100.00	100.00	100.00	100.00	100.00	100	100	99.96	100	100	100.00	100	100	100	100	100	100	100	.	.	.	.	100.00	100	100
05PM0104	104	109	99.89	100	100	100	100	100	100	100	97.46	99.18	96.45	91.54	100	100	100	100	100	100	100.00	100.00	100.00	100.00	100.00	100.00	100.00	100.00	100.00	100	100	99.96	100	100	100.00	100	100	100	100	100	100	100	.	.	.	.	100.00	100	100
06PM0006	158	109	99.89	100	100	100	100	100	100	100	97.46	99.18	96.45	91.54	100	100	100	100	100	100	100.00	100.00	100.00	100.00	100.00	100.00	100.00	100.00	100.00	100	100	99.96	100	100	100.00	100	100	100	100	100	100	100	.	.	.	.	100.00	100	100
06PM0014	166	109	99.89	100	100	100	100	100	100	100	97.46	99.18	96.45	91.54	100	100	100	100	100	100	100.00	100.00	100.00	100.00	100.00	100.00	100.00	100.00	100.00	100	100	99.96	100	100	100.00	100	100	100	100	100	100	100	.	.	.	.	100.00	100	100
06PM0062	197	109	99.89	100	100	100	100	100	100	100	97.46	99.18	96.45	91.54	100	100	100	100	100	100	100.00	100.00	100.00	100.00	100.00	100.00	100.00	100.00	100.00	100	100	99.96	100	100	100.00	100	100	100	100	100	100	100	.	.	.	.	100.00	100	100
07PM0086	326	109	99.89	100	100	100	100	100	100	100	97.46	99.18	96.45	91.54	100	100	100	100	100	100	100.00	100.00	100.00	100.00	100.00	100.00	100.00	100.00	100.00	100	100	99.96	100	100	100.00	100	100	100	100	100	100	100	.	.	.	.	100.00	100	100
07PM0108	348	109	99.89	100	100	100	100	100	100	100	97.46	99.18	96.45	91.54	100	100	100	100	100	100	100.00	100.00	100.00	100.00	100.00	100.00	100.00	100.00	100.00	100	100	99.96	100	100	100.00	100	100	100	100	100	100	100	.	.	.	.	100.00	100	100
08PM0033	402	109	99.89	100	100	100	100	100	100	100	97.46	99.18	96.45	91.54	100	100	100	100	100	100	100.00	100.00	100.00	100.00	100.00	100.00	100.00	100.00	100.00	100	100	99.96	100	100	100.00	100	100	100	100	100	100	100	.	.	.	.	100.00	100	100
08PM0038	407	109	99.89	100	100	100	100	100	100	100	97.46	99.18	96.45	91.54	100	100	100	100	100	100	100.00	100.00	100.00	100.00	100.00	100.00	100.00	100.00	100.00	100	100	99.96	100	100	100.00	100	100	100	100	100	100	100	.	.	.	.	100.00	100	100
09PM0016	523	109	99.89	100	100	100	100	100	100	100	97.46	99.18	96.45	91.54	100	100	100	100	100	100	100.00	100.00	100.00	100.00	100.00	100.00	100.00	100.00	100.00	100	100	99.96	100	100	100.00	100	100	100	100	100	100	100	.	.	.	.	100.00	100	100
09PM0086	593	109	99.89	100	100	100	100	100	100	100	97.46	99.18	96.45	91.54	100	100	100	100	100	100	100.00	100.00	100.00	100.00	100.00	100.00	100.00	100.00	100.00	100	100	99.96	100	100	100.00	100	100	100	100	100	100	100	.	.	.	.	100.00	100	100
09PM0088	595	109	99.89	100	100	100	100	100	100	100	97.46	99.18	96.45	91.54	100	100	100	100	100	100	100.00	100.00	100.00	100.00	100.00	100.00	100.00	100.00	100.00	100	100	99.96	100	100	100.00	100	100	100	100	100	100	100	.	.	.	.	100.00	100	100
09PM0092	599	109	99.89	100	100	100	100	100	100	100	97.46	99.18	96.45	91.54	100	100	100	100	100	100	100.00	100.00	100.00	100.00	100.00	100.00	100.00	100.00	100.00	100	100	99.96	100	100	100.00	100	100	100	100	100	100	100	.	.	.	.	100.00	100	100
10PM0020	636	109	99.89	100	100	100	100	100	100	100	97.46	99.18	96.45	91.54	100	100	100	100	100	100	100.00	100.00	100.00	100.00	100.00	100.00	100.00	100.00	100.00	100	100	99.96	100	100	100.00	100	100	100	100	100	100	100	.	.	.	.	100.00	100	100
10PM0029	645	109	99.89	100	100	100	100	100	100	100	97.46	99.18	96.45	91.54	100	100	100	100	100	100	100.00	100.00	100.00	100.00	100.00	100.00	100.00	100.00	100.00	100	100	99.96	100	100	100.00	100	100	100	100	100	100	100	.	.	.	.	100.00	100	100
11PM0002	683	109	99.89	100	100	100	100	100	100	100	97.46	99.18	96.45	91.54	100	100	100	100	100	100	100.00	100.00	100.00	100.00	100.00	100.00	100.00	100.00	100.00	100	100	99.96	100	100	100.00	100	100	100	100	100	100	100	.	.	.	.	100.00	100	100
11PM0005	686	109	99.89	100	100	100	100	100	100	100	97.46	99.18	96.45	91.54	100	100	100	100	100	100	100.00	100.00	100.00	100.00	100.00	100.00	100.00	100.00	100.00	100	100	99.96	100	100	100.00	100	100	100	100	100	100	100	.	.	.	.	100.00	100	100
11PM0021	702	92	99.89	100	100	100	100	100	100	100	97.46	99.18	96.45	91.54	100	100	100	100	100	100	.	.	.	.	.	.	.	.	.	100	100	99.96	100	100	100.00	100	100	100	100	100	100	100	.	.	.	.	100.00	100	100
11PM0022	703	109	99.89	100	100	100	100	100	100	100	97.46	99.18	96.45	91.54	100	100	100	100	100	100	100.00	100.00	100.00	100.00	100.00	100.00	100.00	100.00	100.00	100	100	99.96	100	100	100.00	100	100	100	100	100	100	100	.	.	.	.	100.00	100	100
11PM0032	713	109	99.89	100	100	100	100	100	100	100	97.46	99.18	96.45	91.54	100	100	100	100	99.81	100	100.00	100.00	100.00	100.00	100.00	100.00	100.00	100.00	100.00	100	100	99.96	100	100	100.00	100	100	100	100	100	100	100	.	.	.	.	100.00	100	100
11PM0112	793	109	99.89	100	100	100	100	100	100	100	97.46	99.18	96.45	91.54	100	100	100	100	100	100	100.00	100.00	100.00	100.00	100.00	100.00	100.00	100.00	100.00	100	100	99.96	100	100	100.00	100	100	100	100	100	100	100	.	.	.	.	100.00	100	100
11PM0229	910	109	99.89	100	100	100	100	100	100	100	97.46	99.18	96.45	91.54	100	100	100	100	100	100	100.00	100.00	100.00	100.00	100.00	100.00	100.00	100.00	100.00	100	100	99.96	100	100	100.00	100	100	100	100	100	100	100	.	.	.	.	100.00	100	100
11PM0240	921	108	99.89	100	100	100	100	100	100	100	97.46	99.18	96.45	91.54	100	100	100	100	100	100	100.00	100.00	100.00	100.00	100.00	100.00	100.00	100.00	100.00	100	100	99.96	100	100	100.00	100	100	100	100	100	100	100	.	.	.	.	100.00	100	100
11PM0244	925	109	99.89	100	100	100	100	100	100	100	97.46	99.18	96.45	91.54	100	100	100	100	100	100	100.00	100.00	100.00	100.00	100.00	100.00	100.00	100.00	100.00	100	100	99.96	100	100	100.00	100	100	100	100	100	100	100	.	.	.	.	100.00	100	100
12PM0039	975	104	99.89	96.05	100	100	100	100	100	100	97.46	99.18	96.45	91.54	100	100	100	100	100	100	.	100.00	100.00	.	.	.	.	100.00	100.00	100	100	99.96	100	100	100.00	100	100	100	100	100	100	100	.	.	.	.	100.00	100	100
12PM0041	977	108	99.89	100	100	100	100	100	100	100	97.46	99.18	96.45	91.54	100	100	100	100	100	100	100.00	100.00	100.00	100.00	100.00	100.00	100.00	100.00	.	100	100	99.96	100	100	100.00	100	100	100	100	100	100	100	.	.	.	.	100.00	100	100
12PM0129	1065	109	99.89	100	100	100	100	100	100	100	97.46	99.18	96.45	91.54	100	100	100	100	100	100	100.00	100.00	100.00	100.00	100.00	100.00	100.00	100.00	100.00	100	100	99.96	100	100	100.00	100	100	100	100	100	100	100	.	.	.	.	100.00	100	100
12PM0138	1074	108	99.89	100	100	100	100	100	100	100	97.46	99.18	96.45	91.54	100	100	100	100	100	100	100.00	100.00	100.00	100.00	100.00	100.00	100.00	100.00	.	100	100	99.96	100	100	100.00	100	100	100	100	100	100	100	.	.	.	.	100.00	100	100
12PM0139	1075	109	99.89	96.05	100	100	100	100	100	100	97.46	99.18	96.45	91.54	100	100	100	100	100	100	100.00	100.00	100.00	100.00	100.00	100.00	100.00	100.00	100.00	100	100	99.96	100	100	100.00	100	100	100	100	100	100	100	.	.	.	.	100.00	100	100
12PM0180	1116	108	99.89	100	100	100	100	100	100	100	97.46	99.18	96.45	91.54	100	100	100	100	100	100	100.00	100.00	100.00	100.00	100.00	100.00	100.00	100.00	100.00	100	100	99.96	100	100	100.00	100	100	100	100	100	100	100	.	.	.	.	100.00	100	100
12PM0181	1117	109	99.89	100	100	100	100	100	100	100	97.46	99.18	96.45	91.54	100	100	100	100	100	100	100.00	100.00	100.00	100.00	100.00	100.00	100.00	100.00	100.00	100	100	99.96	100	100	100.00	100	100	100	100	100	100	100	.	.	.	.	100.00	100	100
13PM0019	1161	109	99.89	100	100	100	100	100	100	100	97.46	99.18	96.45	91.54	100	100	100	100	100	100	100.00	100.00	100.00	100.00	100.00	100.00	100.00	100.00	100.00	100	100	99.96	100	100	100.00	100	100	100	100	100	100	100	.	.	.	.	100.00	100	100
13PM0035	1177	109	99.89	100	100	100	100	100	100	100	97.46	99.18	96.45	91.54	100	100	100	100	100	100	100.00	100.00	100.00	100.00	100.00	100.00	100.00	100.00	100.00	100	100	99.96	100	100	100.00	100	100	100	100	100	100	100	.	.	.	.	100.00	100	100
13PM0095	1237	109	99.89	100	100	100	100	100	100	100	97.46	99.18	96.45	91.54	100	100	100	100	100	100	100.00	100.00	100.00	100.00	100.00	100.00	100.00	100.00	100.00	100	100	99.96	100	100	100.00	100	100	100	100	100	100	100	.	.	.	.	100.00	100	100
13PM0143	1285	109	99.89	100	100	100	100	100	100	100	97.46	99.18	96.45	91.54	100	100	100	100	100	100	100.00	100.00	100.00	100.00	100.00	100.00	100.00	100.00	100.00	100	100	99.96	100	100	100.00	100	100	100	100	100	100	100	.	.	.	.	100.00	100	100
13PM0153	1295	109	99.89	100	100	100	100	100	100	100	97.46	99.18	96.45	91.54	100	100	100	100	100	100	100.00	100.00	100.00	100.00	100.00	100.00	100.00	100.00	100.00	100	100	99.96	100	100	100.00	100	100	100	100	100	100	100	.	.	.	.	100.00	100	100
13PM0164	1306	109	99.89	100	100	100	100	100	100	100	97.46	99.18	96.45	91.54	100	100	100	100	100	100	100.00	100.00	100.00	100.00	100.00	100.00	100.00	100.00	100.00	100	100	99.96	100	100	100.00	100	100	100	100	100	100	100	.	.	.	.	100.00	100	100
16PM0007	1670	109	99.89	96.05	100	100	100	100	100	100	97.46	99.18	96.45	91.54	100	100	100	100	100	100	100.00	100.00	100.00	100.00	100.00	100.00	100.00	100.00	100.00	100	100	99.96	100	100	100.00	100	100	100	100	100	100	100	.	.	.	.	100.00	100	100
16PM0008	1671	108	99.89	100	100	100	100	100	100	100	97.46	99.18	96.45	91.54	100	100	100	100	100	100	100.00	100.00	100.00	100.00	100.00	100.00	100.00	100.00	.	100	100	99.96	100	100	100.00	100	100	100	100	100	100	100	.	.	.	.	100.00	100	100
16PM0012	1675	109	99.89	100	100	100	100	100	100	100	97.46	99.18	96.45	91.54	100	100	100	100	100	100	100.00	100.00	100.00	100.00	100.00	100.00	100.00	100.00	100.00	100	100	99.96	100	100	100.00	100	100	100	100	100	100	100	.	.	.	.	100.00	100	100
16PM0024	1687	109	99.89	100	100	100	100	100	100	100	97.46	99.18	96.45	91.54	100	100	100	100	100	100	100.00	100.00	100.00	100.00	100.00	100.00	100.00	100.00	100.00	100	100	99.96	100	100	100.00	100	100	100	100	100	100	100	.	.	.	.	100.00	100	100
16PM0039	1702	109	99.89	100	100	100	100	100	100	100	97.46	99.18	96.45	91.54	100	100	100	100	100	100	100.00	100.00	100.00	100.00	100.00	100.00	100.00	100.00	100.00	100	100	99.96	100	100	100.00	100	100	100	100	100	100	100	.	.	.	.	100.00	100	100
16PM0057	1720	109	99.89	100	100	100	100	100	100	100	97.46	99.18	96.45	91.54	100	100	100	100	100	100	100.00	100.00	100.00	100.00	100.00	100.00	100.00	100.00	100.00	100	100	99.96	100	100	100.00	100	100	100	100	100	100	100	.	.	.	.	100.00	100	100
16PM0136	1799	109	99.89	100	100	100	100	100	100	100	97.46	99.18	96.45	91.54	100	100	100	100	100	100	100.00	100.00	100.00	100.00	100.00	100.00	100.00	100.00	100.00	100	100	99.96	100	100	100.00	100	100	100	100	100	100	100	.	.	.	.	100.00	100	100
16PM0173	1836	109	99.89	100	100	100	100	100	100	100	97.46	99.18	96.45	91.54	100	100	100	100	100	100	100.00	100.00	100.00	100.00	100.00	100.00	100.00	100.00	100.00	100	100	99.96	100	100	100.00	100	100	100	100	100	100	100	.	.	.	.	100.00	100	100
16PM0240	1903	109	99.89	100	100	100	100	100	100	100	97.46	99.18	96.45	91.54	100	100	100	100	100	100	100.00	100.00	100.00	100.00	100.00	100.00	100.00	100.00	100.00	100	100	99.96	100	100	100.00	100	100	100	100	100	100	100	.	.	.	.	100.00	100	100
16PM0244	1907	109	99.89	100	100	100	100	100	100	100	97.46	99.18	96.45	91.54	100	100	100	100	100	100	100.00	100.00	100.00	100.00	100.00	100.00	100.00	100.00	100.00	100	100	99.96	100	100	100.00	100	100	100	100	100	100	100	.	.	.	.	100.00	100	100
16PM0247	1909	109	99.89	96.05	100	100	100	100	100	100	97.46	99.18	96.45	91.54	100	100	100	100	100	100	100.00	100.00	100.00	100.00	100.00	100.00	100.00	100.00	100.00	100	100	99.96	100	100	100.00	100	100	100	100	100	100	100	.	.	.	.	100.00	100	100
16PM0249	1912	108	99.89	100	100	100	100	100	100	100	97.46	99.18	96.45	91.54	100	100	100	100	100	100	100.00	100.00	100.00	100.00	100.00	100.00	100.00	100.00	.	100	100	99.96	100	100	100.00	100	100	100	100	100	100	100	.	.	.	.	100.00	100	100
16PM0255	1918	109	99.89	100	100	100	100	100	100	100	97.46	99.18	96.45	91.54	100	100	100	100	100	100	100.00	100.00	100.00	100.00	100.00	100.00	100.00	100.00	100.00	100	100	99.96	100	100	100.00	100	100	100	100	100	100	100	.	.	.	.	100.00	100	100
16PM0265	1928	109	99.89	100	100	100	100	100	100	100	97.46	99.18	96.45	91.54	100	100	100	100	100	100	100.00	100.00	100.00	100.00	100.00	100.00	100.00	100.00	100.00	100	100	99.96	100	100	100.00	100	100	100	100	100	100	100	.	.	.	.	100.00	100	100
16PM0273	1936	109	99.89	100	100	100	100	100	100	100	97.46	99.18	96.45	91.54	100	100	100	100	100	100	100.00	100.00	100.00	100.00	100.00	100.00	100.00	100.00	100.00	100	100	99.96	100	100	100.00	100	100	100	100	100	100	100	.	.	.	.	100.00	100	100
16PM0276	1939	109	99.89	100	100	100	100	100	100	100	97.46	99.18	96.45	91.54	100	100	100	100	100	100	100.00	100.00	100.00	100.00	100.00	100.00	100.00	100.00	100.00	100	100	99.96	100	100	100.00	100	100	100	100	100	100	100	.	.	.	.	100.00	100	100
16PM0280	1943	109	99.89	100	100	100	100	100	100	100	97.46	99.18	96.45	91.54	100	100	100	100	100	100	100.00	100.00	100.00	100.00	100.00	100.00	100.00	100.00	100.00	100	100	99.96	100	100	100.00	100	100	100	100	100	100	100	.	.	.	.	100.00	100	100
16PM0284	1947	109	99.89	100	100	100	100	100	100	100	97.46	99.18	96.45	91.54	100	100	100	100	100	100	100.00	100.00	100.00	100.00	100.00	100.00	100.00	100.00	100.00	100	100	99.96	100	100	100.00	100	100	100	100	100	100	100	.	.	.	.	100.00	100	100
16PM0286	1949	109	99.89	100	100	100	100	100	100	100	97.46	99.18	96.45	91.54	100	100	100	100	100	100	100.00	100.00	100.00	100.00	100.00	100.00	100.00	100.00	100.00	100	100	99.96	100	100	100.00	100	100	100	100	100	100	100	.	.	.	.	100.00	100	100
16PM0288	1951	109	99.89	100	100	100	100	100	100	100	97.46	99.18	96.45	91.54	100	100	100	100	100	100	100.00	100.00	100.00	100.00	100.00	100.00	100.00	100.00	100.00	100	100	99.96	100	100	100.00	100	100	100	100	100	100	100	.	.	.	.	100.00	100	100
17PM0003	1975	109	99.89	100	100	100	100	100	100	100	97.46	99.18	96.45	91.54	100	100	100	100	100	100	100.00	100.00	100.00	100.00	100.00	100.00	100.00	100.00	100.00	100	100	99.96	100	100	100.00	100	100	100	100	100	100	100	.	.	.	.	100.00	100	100
17PM0032	2004	109	99.89	100	100	100	100	100	100	100	97.46	99.18	96.45	91.54	100	100	100	100	100	100	100.00	100.00	100.00	100.00	100.00	100.00	100.00	100.00	100.00	100	100	99.96	100	100	100.00	100	100	100	100	100	100	100	.	.	.	.	100.00	100	100
17PM0035	2007	109	99.89	100	100	100	100	100	100	100	97.46	99.18	96.45	91.54	100	100	100	100	100	100	100.00	100.00	100.00	100.00	100.00	100.00	100.00	100.00	100.00	100	100	99.96	100	100	100.00	100	100	100	100	100	100	100	.	.	.	.	100.00	100	100
17PM0052	2024	109	99.89	100	100	100	100	100	100	100	97.46	99.18	96.45	91.54	100	100	100	100	100	100	100.00	100.00	100.00	100.00	100.00	100.00	100.00	100.00	100.00	100	100	99.96	100	100	100.00	100	100	100	100	100	100	100	.	.	.	.	100.00	100	100
17PM0064	2036	109	99.89	100	100	100	100	100	100	100	97.46	99.18	96.45	91.54	100	100	100	100	100	100	100.00	100.00	100.00	100.00	100.00	100.00	100.00	100.00	100.00	100	100	99.96	100	100	100.00	100	100	100	100	100	100	100	.	.	.	.	100.00	100	100
17PM0080	2052	108	99.89	100	100	100	100	100	100	100	97.46	99.18	96.45	91.54	100	100	100	100	100	100	100.00	100.00	100.00	100.00	100.00	100.00	100.00	100.00	100.00	100	100	99.96	100	100	100.00	100	100	100	100	100	100	100	.	.	.	.	100.00	100	100
17PM0110	2082	109	99.89	100	100	100	100	100	100	100	97.46	99.18	96.45	91.54	100	100	100	100	100	100	100.00	100.00	100.00	100.00	100.00	100.00	100.00	100.00	100.00	100	100	99.96	100	100	100.00	100	100	100	100	100	100	100	.	.	.	.	100.00	100	100
17PM0145	2117	108	99.89	100	100	100	100	100	100	100	97.46	99.18	96.45	91.54	100	100	100	100	100	100	100.00	100.00	100.00	100.00	100.00	100.00	100.00	100.00	.	100	100	99.96	100	100	100.00	100	100	100	100	100	100	100	.	.	.	.	100.00	100	100
17PM0156	2128	108	99.89	100	100	100	100	100	100	100	97.46	99.18	96.45	91.54	100	100	100	100	100	100	100.00	100.00	100.00	100.00	100.00	100.00	100.00	100.00	.	100	100	99.96	100	100	100.00	100	100	100	100	100	100	100	.	.	.	.	100.00	100	100
17PM0184	2156	109	99.89	100	100	100	100	100	100	100	97.46	99.18	96.45	91.54	100	100	100	100	100	100	100.00	100.00	100.00	100.00	100.00	100.00	100.00	100.00	100.00	100	100	99.96	100	100	100.00	100	100	100	100	100	100	100	.	.	.	.	100.00	100	100
17PM0214	2186	109	99.89	100	100	100	100	100	100	100	97.46	99.18	96.45	91.54	100	100	100	100	100	100	100.00	100.00	100.00	100.00	100.00	100.00	100.00	100.00	100.00	100	100	99.96	100	100	100.00	100	100	100	100	100	100	100	.	.	.	.	100.00	100	100
17PM0222	2194	109	99.89	100	100	100	100	100	100	100	97.46	99.18	96.45	91.54	100	100	100	100	100	100	100.00	100.00	100.00	100.00	100.00	100.00	100.00	100.00	100.00	100	100	99.96	100	100	100.00	100	100	100	100	100	100	100	.	.	.	.	100.00	100	100
17PM0238	2210	109	99.89	100	100	100	100	100	100	100	97.46	99.18	96.45	91.54	100	100	100	100	100	100	100.00	100.00	100.00	100.00	100.00	100.00	100.00	100.00	100.00	100	100	99.96	100	100	100.00	100	100	100	100	100	100	100	.	.	.	.	100.00	100	100
17PM0246	2218	109	99.89	100	100	100	100	100	100	100	97.46	99.18	96.45	91.54	100	100	100	100	100	100	100.00	100.00	100.00	100.00	100.00	100.00	100.00	100.00	100.00	100	100	99.96	100	100	100.00	100	100	100	100	100	100	100	.	.	.	.	100.00	100	100
17PM0267	2239	109	99.89	100	100	100	100	100	100	100	97.46	99.18	96.45	91.54	100	100	100	100	100	100	100.00	100.00	100.00	100.00	100.00	100.00	100.00	100.00	100.00	100	100	99.96	100	100	100.00	100	100	100	100	100	100	100	.	.	.	.	100.00	100	100
17PM0274	2246	109	99.89	100	100	100	100	100	100	100	97.46	99.18	96.45	91.54	100	100	100	100	100	100	100.00	100.00	100.00	100.00	100.00	100.00	100.00	100.00	100.00	100	100	99.96	100	100	100.00	100	100	100	100	100	100	100	.	.	.	.	100.00	100	100
17PM0278	2250	109	99.89	100	100	100	100	100	100	100	97.46	99.18	96.45	91.54	100	100	100	100	100	100	100.00	100.00	100.00	100.00	100.00	100.00	100.00	100.00	100.00	100	100	99.96	100	100	100.00	100	100	100	100	100	100	100	.	.	.	.	100.00	100	100
17PM0279	2251	109	99.89	100	100	100	100	100	100	100	97.46	99.18	96.45	91.54	100	100	100	100	100	100	100.00	100.00	100.00	100.00	100.00	100.00	100.00	100.00	100.00	100	100	99.96	100	100	100.00	100	100	100	100	100	100	100	.	.	.	.	100.00	100	100
17PM0302	2273	109	99.89	100	100	100	100	100	100	100	97.46	99.18	96.45	91.54	100	100	100	100	100	100	100.00	100.00	100.00	100.00	100.00	100.00	100.00	100.00	100.00	100	100	99.96	100	100	100.00	100	100	100	100	100	100	100	.	.	.	.	100.00	100	100
17PM0304	2275	109	99.89	100	100	100	100	100	100	100	97.46	99.18	96.45	91.54	100	100	100	100	100	100	100.00	100.00	100.00	100.00	100.00	100.00	100.00	100.00	100.00	100	100	99.96	100	100	100.00	100	100	100	100	100	100	100	.	.	.	.	100.00	100	100
17PM0307	2278	109	99.89	100	100	100	100	100	100	100	97.46	99.18	96.45	91.54	100	100	100	100	100	100	100.00	100.00	100.00	100.00	100.00	100.00	100.00	100.00	100.00	100	100	99.96	100	100	100.00	100	100	100	100	100	100	100	.	.	.	.	100.00	100	100
17PM0311	2282	109	99.89	100	100	100	100	100	100	100	97.46	99.18	96.45	91.54	100	100	100	100	100	100	100.00	100.00	100.00	100.00	100.00	100.00	100.00	100.00	100.00	100	100	99.96	100	100	100.00	100	100	100	100	100	100	100	.	.	.	.	100.00	100	100
17PM0313	2284	109	99.89	100	100	100	100	100	100	100	97.46	99.18	96.45	91.54	100	100	100	100	100	100	100.00	100.00	100.00	100.00	100.00	100.00	100.00	100.00	100.00	100	100	99.96	100	100	100.00	100	100	100	100	100	100	100	.	.	.	.	100.00	100	100
17PM0314	2285	109	99.89	96.05	100	100	100	100	100	100	97.46	99.18	96.45	91.54	100	100	100	100	100	100	100.00	100.00	100.00	100.00	100.00	100.00	100.00	100.00	100.00	100	100	99.96	100	100	100.00	100	100	100	100	100	100	100	.	.	.	.	100.00	100	100
18PM0001	2301	109	99.89	100	100	100	100	100	100	100	97.46	99.18	96.45	91.54	100	100	100	100	100	100	100.00	100.00	100.00	100.00	100.00	100.00	100.00	100.00	100.00	100	100	99.96	100	100	100.00	100	100	100	100	100	100	100	.	.	.	.	100.00	100	100
18PM0003	2303	114	99.89	100	100	100	100	100	100	100	97.46	99.18	96.45	91.54	100	100	100	100	100	100	100.00	100.00	100.00	100.00	100.00	100.00	100.00	100.00	100.00	100	100	99.96	100	100	100.00	100	100	100	100	100	100	100	100.00	100.00	100.00	100.00	100.00	100	100
18PM0008	2308	109	99.89	100	100	100	100	100	100	100	97.46	99.18	96.45	91.54	100	100	100	100	100	100	100.00	100.00	100.00	100.00	100.00	100.00	100.00	100.00	100.00	100	100	99.96	100	100	100.00	100	100	100	100	100	100	100	.	.	.	.	100.00	100	100
18PM0009	2309	109	99.89	100	100	100	100	100	100	100	97.46	99.18	96.45	91.54	100	100	100	100	100	100	100.00	100.00	100.00	100.00	100.00	100.00	100.00	100.00	100.00	100	100	99.96	100	100	100.00	100	100	100	100	100	100	100	.	.	.	.	100.00	100	100
18PM0013	2313	109	99.89	100	100	100	100	100	100	100	97.46	99.18	96.45	91.54	100	100	100	100	100	100	100.00	100.00	100.00	100.00	100.00	100.00	100.00	100.00	100.00	100	100	99.96	100	100	100.00	100	100	100	100	100	100	100	.	.	.	.	100.00	100	100
18PM0025	2325	109	99.89	100	100	100	100	100	100	100	97.46	99.18	96.45	91.54	100	100	100	100	100	100	100.00	100.00	100.00	100.00	100.00	100.00	100.00	100.00	100.00	100	100	99.96	100	100	100.00	100	100	100	100	100	100	100	.	.	.	.	100.00	100	100
18PM0026	2326	109	99.89	96.05	100	100	100	100	100	100	97.46	99.18	96.45	91.54	100	100	100	100	100	100	100.00	100.00	100.00	100.00	100.00	100.00	100.00	100.00	100.00	100	100	99.96	100	100	100.00	100	100	100	100	100	100	100	.	.	.	.	100.00	100	100
18PM0027	2327	109	99.89	100	100	100	100	100	100	100	97.46	99.18	96.45	91.54	100	100	100	100	100	100	100.00	100.00	100.00	100.00	100.00	100.00	100.00	100.00	100.00	100	100	99.96	100	100	100.00	100	100	100	100	100	100	100	.	.	.	.	100.00	100	100
18PM0065	2365	109	99.89	100	100	100	100	100	100	100	97.46	99.18	96.45	91.54	100	100	100	100	100	100	100.00	100.00	100.00	100.00	100.00	100.00	100.00	100.00	100.00	100	100	99.96	100	100	100.00	100	100	100	100	100	100	100	.	.	.	.	100.00	100	100
18PM0069	2369	109	99.89	100	100	100	100	100	100	100	97.46	99.18	96.45	91.54	100	100	100	100	100	100	100.00	100.00	100.00	100.00	100.00	100.00	100.00	100.00	100.00	100	100	99.96	100	100	100.00	100	100	100	100	100	100	100	.	.	.	.	100.00	100	100
18PM0070	2370	109	99.89	100	100	100	100	100	100	100	97.46	99.18	96.45	91.54	100	100	100	100	100	100	100.00	100.00	100.00	100.00	100.00	100.00	100.00	100.00	100.00	100	100	99.96	100	100	100.00	100	100	100	100	100	100	100	.	.	.	.	100.00	100	100
18PM0088	2388	109	99.89	100	100	100	100	100	100	100	97.46	99.18	96.45	91.54	100	100	100	100	100	100	100.00	100.00	100.00	100.00	100.00	100.00	100.00	100.00	100.00	100	100	99.96	100	100	100.00	100	100	100	100	100	100	100	.	.	.	.	100.00	100	100
18PM0117	2417	109	99.89	100	100	100	100	100	100	100	97.46	99.18	96.45	91.54	100	100	100	100	100	100	100.00	100.00	100.00	100.00	100.00	100.00	100.00	100.00	100.00	100	100	99.96	100	100	100.00	100	100	100	100	100	100	100	.	.	.	.	100.00	100	100
18PM0127	2427	109	99.89	100	100	100	100	100	100	100	97.46	99.18	96.45	91.54	100	100	100	100	100	100	100.00	100.00	100.00	100.00	100.00	100.00	100.00	100.00	100.00	100	100	99.96	100	100	100.00	100	100	100	100	100	100	100	.	.	.	.	100.00	100	100
18PM0129	2429	108	99.89	100	100	100	100	100	100	100	97.46	99.18	96.45	91.54	100	100	100	100	100	100	100.00	100.00	100.00	100.00	100.00	100.00	100.00	100.00	100.00	100	100	99.96	100	100	100.00	100	100	100	100	100	100	100	.	.	.	.	100.00	100	100
18PM0155	2455	109	99.89	100	100	100	100	100	100	100	97.46	99.18	96.45	91.54	100	100	100	100	100	100	100.00	100.00	100.00	100.00	100.00	100.00	100.00	100.00	100.00	100	100	99.96	100	100	100.00	100	100	100	100	100	100	100	.	.	.	.	100.00	100	100
18PM0166	2466	109	99.89	100	100	100	100	100	100	100	97.46	99.18	96.45	91.54	100	100	100	100	100	100	100.00	100.00	100.00	100.00	100.00	100.00	100.00	100.00	100.00	100	100	99.96	100	100	100.00	100	100	100	100	100	100	100	.	.	.	.	100.00	100	100
18PM0175	2475	109	99.89	100	100	100	100	100	100	100	97.46	99.18	96.45	91.54	100	100	100	100	100	100	100.00	100.00	100.00	100.00	100.00	100.00	100.00	100.00	100.00	100	100	99.96	100	100	100.00	100	100	100	100	100	100	100	.	.	.	.	100.00	100	100
18PM0176	2476	109	99.89	100	100	100	100	100	100	100	97.46	99.18	96.45	91.54	100	100	100	100	100	100	100.00	100.00	100.00	100.00	100.00	100.00	100.00	100.00	100.00	100	100	99.96	100	100	100.00	100	100	100	100	100	100	100	.	.	.	.	100.00	100	100
18PM0177	2477	109	99.89	100	100	100	100	100	100	100	97.46	99.18	96.45	91.54	100	100	100	100	100	100	100.00	100.00	100.00	100.00	100.00	100.00	100.00	100.00	100.00	100	100	99.96	100	100	100.00	100	100	100	100	100	100	100	.	.	.	.	100.00	100	100
18PM0221	2521	109	99.89	100	100	100	100	100	100	100	97.46	99.18	96.45	91.54	100	100	100	100	100	100	100.00	100.00	100.00	100.00	100.00	100.00	100.00	100.00	100.00	100	100	99.96	100	100	100.00	100	100	100	100	100	100	100	.	.	.	.	100.00	100	100
18PM0233	2533	108	99.89	100	100	100	100	100	100	100	97.46	99.18	96.45	91.54	100	100	100	100	100	100	100.00	100.00	100.00	100.00	100.00	100.00	100.00	100.00	100.00	100	100	99.96	100	100	100.00	100	100	100	100	100	100	100	.	.	.	.	100.00	100	100
18PM0234	2534	109	99.89	100	100	100	100	100	100	100	97.46	99.18	96.45	91.54	100	100	100	100	100	100	100.00	100.00	100.00	100.00	100.00	100.00	100.00	100.00	100.00	100	100	99.96	100	100	100.00	100	100	100	100	100	100	100	.	.	.	.	100.00	100	100
18PM0235	2535	109	99.89	100	100	100	100	100	100	100	97.46	99.18	96.45	91.54	100	100	100	100	100	100	100.00	100.00	100.00	100.00	100.00	100.00	100.00	100.00	100.00	100	100	99.96	100	100	100.00	100	100	100	100	100	100	100	.	.	.	.	100.00	100	100
18PM0257	2557	109	99.89	100	100	100	100	100	100	100	97.46	99.18	96.45	91.54	100	100	100	100	100	100	100.00	100.00	100.00	100.00	100.00	100.00	100.00	100.00	100.00	100	100	99.96	100	100	100.00	100	100	100	100	100	100	100	.	.	.	.	100.00	100	100
18PM0258	2558	109	99.89	100	100	100	100	100	100	100	97.46	99.18	96.45	91.54	100	100	100	100	100	100	100.00	100.00	100.00	100.00	100.00	100.00	100.00	100.00	100.00	100	100	99.96	100	100	100.00	100	100	100	100	100	100	100	.	.	.	.	100.00	100	100
18PM0274	2574	108	99.89	100	100	100	100	100	100	100	97.46	99.18	96.45	91.54	100	100	100	100	100	100	100.00	100.00	100.00	100.00	100.00	100.00	100.00	100.00	.	100	100	99.96	100	100	100.00	100	100	100	100	100	100	100	.	.	.	.	100.00	100	100
18PM0275	2575	109	99.89	100	100	100	100	100	100	100	97.46	99.18	96.45	91.54	100	100	100	100	100	100	100.00	100.00	100.00	100.00	100.00	100.00	100.00	100.00	100.00	100	100	99.96	100	100	100.00	100	100	100	100	100	100	100	.	.	.	.	100.00	100	100
18PM0283	2583	108	99.89	100	100	100	100	100	100	100	97.46	99.18	96.45	91.54	100	100	100	100	100	100	100.00	100.00	100.00	100.00	100.00	100.00	100.00	100.00	.	100	100	99.96	100	100	100.00	100	100	100	100	100	100	100	.	.	.	.	100.00	100	100
18PM0284	2584	109	99.89	100	100	100	100	100	100	100	97.46	99.18	96.45	91.54	100	100	100	100	99.81	100	100.00	100.00	100.00	100.00	100.00	100.00	100.00	100.00	100.00	100	100	99.96	100	100	100.00	100	100	100	100	100	100	100	.	.	.	.	100.00	100	100
18PM0285	2585	109	99.89	100	100	100	100	100	100	100	97.46	99.18	96.45	91.54	100	100	100	100	100	100	100.00	100.00	100.00	100.00	100.00	100.00	100.00	100.00	100.00	100	100	99.96	100	100	100.00	100	100	100	100	100	100	100	.	.	.	.	100.00	100	100
19PM0014	2613	109	99.89	100	100	100	100	100	100	100	97.46	99.18	96.45	91.54	100	100	100	100	100	100	100.00	100.00	100.00	100.00	100.00	100.00	100.00	100.00	100.00	100	100	99.96	100	100	100.00	100	100	100	100	100	100	100	.	.	.	.	100.00	100	100
19PM0021	2620	109	99.89	100	100	100	100	100	100	100	97.46	99.18	96.45	91.54	100	100	100	100	100	100	100.00	100.00	100.00	100.00	100.00	100.00	100.00	100.00	100.00	100	100	99.96	100	100	100.00	100	100	100	100	100	100	100	.	.	.	.	100.00	100	100
19PM0052	2651	109	99.89	100	100	100	100	100	100	100	97.46	99.18	96.45	91.54	100	100	100	100	100	100	100.00	100.00	100.00	100.00	100.00	100.00	100.00	100.00	100.00	100	100	99.96	100	100	100.00	100	100	100	100	100	100	100	.	.	.	.	100.00	100	100
19PM0053	2652	109	99.89	96.05	100	100	100	100	100	100	97.46	99.18	96.45	91.54	100	100	100	100	100	100	100.00	100.00	100.00	100.00	100.00	100.00	100.00	100.00	100.00	100	100	99.96	100	100	100.00	100	100	100	100	100	100	100	.	.	.	.	100.00	100	100
19PM0090	2689	109	99.89	100	100	100	100	100	100	100	97.46	99.18	96.45	91.54	100	100	100	100	100	100	100.00	100.00	100.00	100.00	100.00	100.00	100.00	100.00	100.00	100	100	99.96	100	100	100.00	100	100	100	100	100	100	100	.	.	.	.	100.00	100	100
19PM0108	2707	109	99.89	100	100	100	100	100	100	100	97.46	99.18	96.45	91.54	100	100	100	100	100	100	100.00	100.00	100.00	100.00	100.00	100.00	100.00	100.00	100.00	100	100	99.96	100	100	100.00	100	100	100	100	100	100	100	.	.	.	.	100.00	100	100
19PM0109	2708	108	99.89	100	100	100	100	100	100	100	97.46	99.18	96.45	91.54	100	100	100	100	100	100	100.00	100.00	100.00	100.00	100.00	100.00	100.00	100.00	100.00	100	100	99.96	100	100	100.00	100	100	100	100	100	100	100	.	.	.	.	100.00	100	100
19PM0126	2725	109	99.89	100	100	100	100	100	100	100	97.46	99.18	96.45	91.54	100	100	100	100	100	100	100.00	100.00	100.00	100.00	100.00	100.00	100.00	100.00	100.00	100	100	99.96	100	100	100.00	100	100	100	100	100	100	100	.	.	.	.	100.00	100	100
19PM0128	2727	109	99.89	100	100	100	100	100	100	100	97.46	99.18	96.45	91.54	100	100	100	100	100	100	100.00	100.00	100.00	100.00	100.00	100.00	100.00	100.00	100.00	100	100	99.96	100	100	100.00	100	100	100	100	100	100	100	.	.	.	.	100.00	100	100
19PM0213	2812	109	99.89	100	100	100	100	100	100	100	97.46	99.18	96.45	91.54	100	100	100	100	100	100	100.00	100.00	100.00	100.00	100.00	100.00	100.00	100.00	100.00	100	100	99.96	100	100	100.00	100	100	100	100	100	100	100	.	.	.	.	100.00	100	100
19PM0249	2848	109	99.89	100	100	100	100	100	100	100	97.46	99.18	96.45	91.54	100	100	100	100	100	100	100.00	100.00	100.00	100.00	100.00	100.00	100.00	100.00	100.00	100	100	99.96	100	100	100.00	100	100	100	100	100	100	100	.	.	.	.	100.00	100	100
19PM0252	2851	109	99.89	100	100	100	100	100	100	100	97.46	99.18	96.45	91.54	100	100	100	100	100	100	100.00	100.00	100.00	100.00	100.00	100.00	100.00	100.00	100.00	100	100	99.96	100	100	100.00	100	100	100	100	100	100	100	.	.	.	.	100.00	100	100
19PM0340	2939	109	99.89	96.05	100	100	100	100	100	100	97.46	99.18	96.45	91.54	100	100	100	100	100	100	100.00	100.00	100.00	100.00	100.00	100.00	100.00	100.00	100.00	100	100	99.96	100	100	100.00	100	100	100	100	100	100	100	.	.	.	.	100.00	100	100
19PM0341	2940	109	99.89	100	100	100	100	100	100	100	97.46	99.18	96.45	91.54	100	100	100	100	100	100	100.00	100.00	100.00	100.00	100.00	100.00	100.00	100.00	100.00	100	100	99.96	100	100	100.00	100	100	100	100	100	100	100	.	.	.	.	100.00	100	100
19PM0343	2942	109	99.89	100	100	100	100	100	100	100	97.46	99.18	96.45	91.54	100	100	100	100	100	100	100.00	100.00	100.00	100.00	100.00	100.00	100.00	100.00	100.00	100	100	99.96	100	100	100.00	100	100	100	100	100	100	100	.	.	.	.	100.00	100	100
20PM0004	2986	109	99.89	100	100	100	100	100	100	100	97.46	99.18	96.45	91.54	100	100	100	100	100	100	100.00	100.00	100.00	100.00	100.00	100.00	100.00	100.00	100.00	100	100	99.96	100	100	100.00	100	100	100	100	100	100	100	.	.	.	.	100.00	100	100
20PM0005	2987	109	99.89	100	100	100	100	100	100	100	97.46	99.18	96.45	91.54	100	100	100	100	100	100	100.00	100.00	100.00	100.00	100.00	100.00	100.00	100.00	100.00	100	100	99.96	100	100	100.00	100	100	100	100	100	100	100	.	.	.	.	100.00	100	100
20PM0006	2988	109	99.89	100	100	100	100	100	100	100	97.46	99.18	96.45	91.54	100	100	100	100	100	100	100.00	100.00	100.00	100.00	100.00	100.00	100.00	100.00	100.00	100	100	99.96	100	100	100.00	100	100	100	100	100	100	100	.	.	.	.	100.00	100	100
20PM0218	3200	109	99.89	100	100	100	100	100	100	100	97.46	99.18	96.45	91.54	100	100	100	100	100	100	100.00	100.00	100.00	100.00	100.00	100.00	100.00	100.00	100.00	100	100	99.96	100	100	100.00	100	100	100	100	100	100	100	.	.	.	.	100.00	100	100
20PM0219	3201	109	99.89	96.05	100	100	100	100	100	100	97.46	99.18	96.45	91.54	100	100	100	100	100	100	100.00	100.00	100.00	100.00	100.00	100.00	100.00	100.00	100.00	100	100	99.96	100	100	100.00	100	100	100	100	100	100	100	.	.	.	.	100.00	100	100
20PM0232	3214	108	99.89	100	100	100	100	100	100	100	97.46	99.18	96.45	91.54	100	100	100	100	100	100	100.00	100.00	100.00	100.00	100.00	100.00	100.00	100.00	.	100	100	99.96	100	100	100.00	100	100	100	100	100	100	100	.	.	.	.	100.00	100	100
20PM0351	3313	109	99.89	100	100	100	100	100	100	100	97.46	99.18	96.45	91.54	100	100	100	100	100	100	100.00	100.00	100.00	100.00	100.00	100.00	100.00	100.00	100.00	100	100	99.96	100	100	100.00	100	100	100	100	100	100	100	.	.	.	.	100.00	100	100
20PM0387	3348	109	99.89	100	100	100	100	100	100	100	97.46	99.18	96.45	91.54	100	100	100	100	100	100	100.00	100.00	100.00	100.00	100.00	100.00	100.00	100.00	100.00	100	100	99.96	100	100	100.00	100	100	100	100	100	100	100	.	.	.	.	100.00	100	100
20PM0401	3362	109	99.89	100	100	100	100	100	100	100	97.46	99.18	96.45	91.54	100	100	100	100	100	100	100.00	100.00	100.00	100.00	100.00	100.00	100.00	100.00	100.00	100	100	99.96	100	100	100.00	100	100	100	100	100	100	100	.	.	.	.	100.00	100	100
20PM0421	3382	109	99.89	100	100	100	100	100	100	100	97.46	99.18	96.45	91.54	100	100	100	100	100	100	100.00	100.00	100.00	100.00	100.00	100.00	100.00	100.00	100.00	100	100	99.96	100	100	100.00	100	100	100	100	100	100	100	.	.	.	.	100.00	100	100
20PM0422	3383	109	99.89	100	100	100	100	100	100	100	97.46	99.18	96.45	91.54	100	100	100	100	100	100	100.00	100.00	100.00	100.00	100.00	100.00	100.00	100.00	100.00	100	100	99.96	100	100	100.00	100	100	100	100	100	100	100	.	.	.	.	100.00	100	100
20PM0431	3392	109	99.89	96.05	100	100	100	100	100	100	97.46	99.18	96.45	91.54	100	100	100	100	100	100	100.00	100.00	100.00	100.00	100.00	100.00	100.00	100.00	100.00	100	100	99.96	100	100	100.00	100	100	100	100	100	100	100	.	.	.	.	100.00	100	100
21PM0010	3414	109	99.89	100	100	100	100	100	100	100	97.46	99.18	96.45	91.54	100	100	100	100	100	100	100.00	100.00	100.00	100.00	100.00	100.00	100.00	100.00	100.00	100	100	99.96	100	100	100.00	100	100	100	100	100	100	100	.	.	.	.	100.00	100	100
21PM0011	3415	109	99.89	100	100	100	100	100	100	100	97.46	99.18	96.45	91.54	100	100	100	100	100	100	100.00	100.00	100.00	100.00	100.00	100.00	100.00	100.00	100.00	100	100	99.96	100	100	100.00	100	100	100	100	100	100	100	.	.	.	.	100.00	100	100
21PM0012	3416	109	99.89	100	100	100	100	100	100	100	97.46	99.18	96.45	91.54	100	100	100	100	100	100	100.00	100.00	100.00	100.00	100.00	100.00	100.00	100.00	100.00	100	100	99.96	100	100	100.00	100	100	100	100	100	100	100	.	.	.	.	100.00	100	100
21PM0013	3417	109	99.89	96.05	100	100	100	100	100	100	97.46	99.18	96.45	91.54	100	100	100	100	100	100	100.00	100.00	100.00	100.00	100.00	100.00	100.00	100.00	100.00	100	100	99.96	100	100	100.00	100	100	100	100	100	100	100	.	.	.	.	100.00	100	100
21PM0014	3418	109	99.89	100	100	100	100	100	100	100	97.46	99.18	96.45	91.54	100	100	100	100	100	100	100.00	100.00	100.00	100.00	100.00	100.00	100.00	100.00	100.00	100	100	99.96	100	100	100.00	100	100	100	100	100	100	100	.	.	.	.	100.00	100	100
21PM0015	3419	105	99.89	100	100	100	100	100	100	100	97.46	99.18	96.45	91.54	100	100	100	100	100	100	100.00	100.00	100.00	100.00	100.00	100.00	100.00	100.00	100.00	100	100	99.96	100	100	100.00	100	100	100	100	100	100	100	.	.	.	.	100.00	100	100
21PM0016	3420	109	99.89	96.05	100	100	100	100	100	100	97.46	99.18	96.45	91.54	100	100	100	100	100	100	100.00	100.00	100.00	100.00	100.00	100.00	100.00	100.00	100.00	100	100	99.96	100	100	100.00	100	100	100	100	100	100	100	.	.	.	.	100.00	100	100
21PM0017	3421	109	99.89	100	100	100	100	100	100	100	97.46	99.18	96.45	91.54	100	100	100	100	100	100	100.00	100.00	100.00	100.00	100.00	100.00	100.00	100.00	100.00	100	100	99.96	100	100	100.00	100	100	100	100	100	100	100	.	.	.	.	100.00	100	100
21PM0018	3422	109	99.89	100	100	100	100	100	100	100	97.46	99.18	96.45	91.54	100	100	100	100	100	100	100.00	100.00	100.00	100.00	100.00	100.00	100.00	100.00	100.00	100	100	99.96	100	100	100.00	100	100	100	100	100	100	100	.	.	.	.	100.00	100	100
21PM0019	3423	109	99.89	100	100	100	100	100	100	100	97.46	99.18	96.45	91.54	100	100	100	100	100	100	100.00	100.00	100.00	100.00	100.00	100.00	100.00	100.00	100.00	100	100	99.96	100	100	100.00	100	100	100	100	100	100	100	.	.	.	.	100.00	100	100
21PM0020	3424	109	99.89	100	100	100	100	100	100	100	97.46	99.18	96.45	91.54	100	100	100	100	100	100	100.00	100.00	100.00	100.00	100.00	100.00	100.00	100.00	100.00	100	100	99.96	100	100	100.00	100	100	100	100	100	100	100	.	.	.	.	100.00	100	100
21PM0021	3425	109	99.89	100	100	100	100	100	100	100	97.46	99.18	96.45	91.54	100	100	100	100	100	100	100.00	100.00	100.00	100.00	100.00	100.00	100.00	100.00	100.00	100	100	99.96	100	100	100.00	100	100	100	100	100	100	100	.	.	.	.	100.00	100	100
21PM0022	3426	109	99.89	100	100	100	100	100	100	100	97.46	99.18	96.45	91.54	100	100	100	100	100	100	100.00	100.00	100.00	100.00	100.00	100.00	100.00	100.00	100.00	100	100	99.96	100	100	100.00	100	100	100	100	100	100	100	.	.	.	.	100.00	100	100
21PM0023	3427	109	99.89	100	100	100	100	100	100	100	97.46	99.18	96.45	91.54	100	100	100	100	100	100	100.00	100.00	100.00	100.00	100.00	100.00	100.00	100.00	100.00	100	100	99.96	100	100	100.00	100	100	100	100	100	100	100	.	.	.	.	100.00	100	100
21PM0024	3428	108	99.89	100	100	100	100	100	100	100	97.46	99.18	96.45	91.54	100	100	100	100	100	100	100.00	100.00	100.00	100.00	100.00	100.00	100.00	100.00	100.00	100	100	99.96	100	100	100.00	100	100	100	100	100	100	100	.	.	.	.	100.00	100	100
21PM0025	3429	108	99.89	100	100	100	100	100	100	100	97.46	99.18	96.45	91.54	100	100	100	100	100	100	100.00	100.00	100.00	100.00	100.00	100.00	100.00	100.00	100.00	100	100	99.96	100	100	100.00	100	100	100	100	100	100	100	.	.	.	.	100.00	100	100
21PM0026	3430	109	99.89	100	100	100	100	100	100	100	97.46	99.18	96.45	91.54	100	100	100	100	100	100	100.00	100.00	100.00	100.00	100.00	100.00	100.00	100.00	100.00	100	100	99.96	100	100	100.00	100	100	100	100	100	100	100	.	.	.	.	100.00	100	100
21PM0027	3431	109	99.89	100	100	100	100	100	100	100	97.46	99.18	96.45	91.54	100	100	100	100	100	100	100.00	100.00	100.00	100.00	100.00	100.00	100.00	100.00	100.00	100	100	99.96	100	100	100.00	100	100	100	100	100	100	100	.	.	.	.	100.00	100	100
21PM0028	3432	109	99.89	100	100	100	100	100	100	100	97.46	99.18	96.45	91.54	100	100	100	100	100	100	100.00	100.00	100.00	100.00	100.00	100.00	100.00	100.00	100.00	100	100	99.96	100	100	100.00	100	100	100	100	100	100	100	.	.	.	.	100.00	100	100
21PM0029	3433	109	99.89	100	100	100	100	100	100	100	97.46	99.18	96.45	91.54	100	100	100	100	100	100	100.00	100.00	100.00	100.00	100.00	100.00	100.00	100.00	100.00	100	100	99.96	100	100	100.00	100	100	100	100	100	100	100	.	.	.	.	100.00	100	100
21PM0030	3434	109	99.89	100	100	100	100	100	100	100	97.46	99.18	96.45	91.54	100	100	100	100	100	100	100.00	100.00	100.00	100.00	100.00	100.00	100.00	100.00	100.00	100	100	99.96	100	100	100.00	100	100	100	100	100	100	100	.	.	.	.	100.00	100	100
21PM0031	3435	109	99.89	100	100	100	100	100	100	100	97.46	99.18	96.45	91.54	100	100	100	100	100	100	100.00	100.00	100.00	100.00	100.00	100.00	100.00	100.00	100.00	100	100	99.96	100	100	100.00	100	100	100	100	100	100	100	.	.	.	.	100.00	100	100
21PM0032	3436	109	99.89	96.05	100	100	100	100	100	100	97.46	99.18	96.45	91.54	100	100	100	100	100	100	100.00	100.00	100.00	100.00	100.00	100.00	100.00	100.00	100.00	100	100	99.96	100	100	100.00	100	100	100	100	100	100	100	.	.	.	.	100.00	100	100
21PM0033	3437	109	99.89	100	100	100	100	100	100	100	97.46	99.18	96.45	91.54	100	100	100	100	100	100	100.00	100.00	100.00	100.00	100.00	100.00	100.00	100.00	100.00	100	100	99.96	100	100	100.00	100	100	100	100	100	100	100	.	.	.	.	100.00	100	100
21PM0042	3446	109	99.89	100	100	100	100	100	100	100	97.46	99.18	96.45	91.54	100	100	100	100	100	100	100.00	100.00	100.00	100.00	100.00	100.00	100.00	100.00	100.00	100	100	99.96	100	100	100.00	100	100	100	100	100	100	100	.	.	.	.	100.00	100	100
21PM0043	3447	109	99.89	100	100	100	100	100	100	100	97.46	99.18	96.45	91.54	100	100	100	100	100	100	100.00	100.00	100.00	100.00	100.00	100.00	100.00	100.00	100.00	100	100	99.96	100	100	100.00	100	100	100	100	100	100	100	.	.	.	.	100.00	100	100
21PM0044	3448	109	99.89	100	100	100	100	100	100	100	97.46	99.18	96.45	91.54	100	100	100	100	100	100	100.00	100.00	100.00	100.00	100.00	100.00	100.00	100.00	100.00	100	100	99.96	100	100	100.00	100	100	100	100	100	100	100	.	.	.	.	100.00	100	100
21PM0045	3449	108	99.89	100	100	100	100	100	100	100	97.46	99.18	96.45	91.54	100	100	100	100	100	100	100.00	100.00	100.00	100.00	100.00	100.00	100.00	100.00	100.00	100	100	99.96	100	100	100.00	100	100	100	100	100	100	100	.	.	.	.	100.00	100	100
21PM0046	3450	109	99.89	100	100	100	100	100	100	100	97.46	99.18	96.45	91.54	100	100	100	100	100	100	100.00	100.00	100.00	100.00	100.00	100.00	100.00	100.00	100.00	100	100	99.96	100	100	100.00	100	100	100	100	100	100	100	.	.	.	.	100.00	100	100
21PM0047	3451	109	99.89	100	100	100	100	100	100	100	97.46	99.18	96.45	91.54	100	100	100	100	100	100	100.00	100.00	100.00	100.00	100.00	100.00	100.00	100.00	100.00	100	100	99.96	100	100	100.00	100	100	100	100	100	100	100	.	.	.	.	100.00	100	100
21PM0048	3452	109	99.89	100	100	100	100	100	100	100	97.46	99.18	96.45	91.54	100	100	100	100	100	100	100.00	100.00	100.00	100.00	100.00	100.00	100.00	100.00	100.00	100	100	99.96	100	100	100.00	100	100	100	100	100	100	100	.	.	.	.	100.00	100	100
21PM0079	3479	109	99.89	100	100	100	100	100	100	100	97.46	99.18	96.45	91.54	100	100	100	100	100	100	100.00	100.00	100.00	100.00	100.00	100.00	100.00	100.00	100.00	100	100	99.96	100	100	100.00	100	100	100	100	100	100	100	.	.	.	.	100.00	100	100
SD3246	SD3246	106	99.89	100	100	100	100	100	100	100	97.46	99.18	96.45	91.54	100	100	100	100	100	100	100.00	100.00	100.00	100.00	100.00	100.00	100.00	100.00	100.00	100	100	99.96	100	100	100.00	100	100	100	100	100	100	100	.	.	.	.	100.00	100	100
[truncated: 67 more columns]

## Sheet: SPIs
ID	Common.name	NUM_FOUND	Coverage CS54	Coverage SPI.1	Coverage SPI.12	Coverage SPI.13	Coverage SPI.14	Coverage SPI.16	Coverage SPI.17	Coverage SPI.19	Coverage SPI.2	Coverage SPI.3	Coverage SPI.4	Coverage SPI.5	Coverage SPI.9
05PM0013	13	11	80.13	92.96	.	99.99	99.99	99.47	100	99.99	99.98	.	99.95	99.97	80.54
05PM0019	19	11	80.13	92.96	.	99.99	99.99	98.57	100	99.99	99.98	.	99.95	99.97	80.54
05PM0074	74	11	80.13	92.96	.	99.99	99.99	99.47	100	99.99	99.98	.	99.95	99.97	80.54
05PM0089	89	11	80.13	92.96	.	99.99	99.99	99.47	100	94.97	99.98	.	99.95	99.97	80.54
05PM0104	104	11	80.13	92.95	.	99.99	99.99	76.20	100	99.99	99.98	.	99.95	99.97	80.54
06PM0006	158	11	80.13	92.96	.	99.99	99.99	99.47	100	99.99	99.98	.	99.95	99.97	80.54
06PM0014	166	11	80.13	92.96	.	99.99	99.99	98.57	100	99.99	99.98	.	99.95	99.97	80.54
06PM0062	197	12	80.13	92.96	84.27	99.99	99.99	99.47	100	99.99	99.98	.	99.95	99.97	80.54
07PM0086	326	11	80.13	92.96	.	99.99	99.99	99.47	100	99.99	99.98	.	99.95	99.97	80.54
07PM0108	348	11	80.13	92.96	.	99.99	99.99	99.47	100	99.99	99.98	.	99.95	99.97	80.54
08PM0033	402	11	80.13	92.96	.	99.99	99.99	76.20	100	99.99	99.98	.	99.95	99.97	80.54
08PM0038	407	12	80.13	92.96	84.27	99.99	99.99	99.47	100	99.99	99.98	.	99.95	99.97	80.54
09PM0016	523	11	80.13	92.96	.	99.99	99.99	99.47	100	99.99	99.98	.	99.95	99.97	80.54
09PM0086	593	11	80.13	92.96	.	99.99	99.99	99.47	100	99.99	99.98	.	99.95	99.97	80.54
09PM0088	595	11	80.13	92.96	.	99.99	99.99	99.47	100	99.99	99.98	.	99.95	99.97	80.54
09PM0092	599	11	80.13	92.96	.	99.99	99.99	99.47	100	99.99	99.98	.	99.95	99.97	80.54
10PM0020	636	11	80.13	92.95	.	99.99	99.99	99.47	100	99.99	99.98	.	99.95	99.97	80.54
10PM0029	645	11	80.13	92.96	.	99.99	99.99	99.47	100	99.99	99.98	.	99.95	99.97	80.54
11PM0002	683	11	80.13	92.96	.	99.99	99.99	99.47	100	99.99	99.98	.	99.95	99.97	80.54
11PM0005	686	12	80.13	92.96	84.27	99.99	99.99	98.57	100	99.99	99.98	.	99.95	99.97	80.54
11PM0021	702	10	80.13	.	.	99.99	99.99	99.47	100	99.99	99.98	.	99.95	99.97	80.54
11PM0022	703	11	80.13	92.96	.	99.99	99.99	99.47	100	99.99	99.98	.	99.95	99.97	80.54
11PM0032	713	11	80.13	92.96	.	99.99	99.99	99.47	100	100.00	99.98	.	99.95	99.97	63.13
11PM0112	793	10	80.13	92.96	.	99.99	99.99	99.47	100	99.99	99.98	.	.	99.97	80.54
11PM0229	910	11	80.13	92.96	.	99.99	99.99	98.57	100	99.99	99.98	.	99.95	99.97	80.54
11PM0240	921	11	80.13	92.95	.	99.99	99.99	99.47	100	99.99	99.98	.	99.95	99.97	80.54
11PM0244	925	11	80.13	92.96	.	99.99	99.99	99.47	100	99.99	99.98	.	99.95	99.97	80.54
12PM0039	975	11	80.13	80.70	.	99.99	99.99	99.47	100	99.99	99.98	.	99.95	99.97	80.54
12PM0041	977	11	80.13	70.29	.	99.99	99.99	99.47	100	99.99	99.98	.	99.95	99.97	80.54
12PM0129	1065	11	80.13	92.96	.	99.99	99.99	99.47	100	99.99	99.98	.	99.95	99.97	80.54
12PM0138	1074	11	80.13	70.29	.	99.99	99.99	99.47	100	99.99	99.98	.	99.95	99.97	80.54
12PM0139	1075	11	80.13	92.96	.	99.99	99.99	99.47	100	99.99	99.98	.	99.95	99.97	80.54
12PM0180	1116	11	80.13	92.96	.	99.99	99.99	99.47	100	99.99	99.98	.	99.95	99.97	80.54
12PM0181	1117	11	80.13	92.96	.	99.99	99.99	99.47	100	99.99	99.98	.	99.95	99.97	80.54
13PM0019	1161	11	80.13	92.96	.	99.99	99.99	99.47	100	99.99	99.98	.	99.95	99.97	80.54
13PM0035	1177	11	80.13	92.96	.	99.99	99.99	99.47	100	99.99	99.98	.	99.95	99.97	80.54
13PM0095	1237	11	80.13	92.96	.	99.99	99.99	76.20	100	99.99	99.98	.	99.95	99.97	80.54
13PM0143	1285	11	80.13	92.96	.	99.99	99.99	99.47	100	99.99	99.98	.	99.95	99.97	80.54
13PM0153	1295	11	80.13	92.96	.	99.99	99.99	99.47	100	99.99	99.98	.	99.95	99.97	80.54
13PM0164	1306	11	80.13	92.96	.	99.99	99.99	76.20	100	99.99	99.98	.	99.95	99.97	80.54
16PM0007	1670	11	80.13	92.96	.	99.99	99.99	99.47	100	99.99	99.98	.	99.95	99.97	80.54
16PM0008	1671	11	80.13	70.29	.	99.99	99.99	99.47	100	99.99	99.98	.	99.95	99.97	80.54
16PM0012	1675	11	80.13	92.96	.	99.99	99.99	99.47	100	99.99	99.98	.	99.95	99.97	80.54
16PM0024	1687	11	80.13	92.96	.	99.99	99.99	76.20	100	99.99	99.98	.	99.95	99.97	80.54
16PM0039	1702	11	80.13	92.96	.	99.99	99.99	99.47	100	99.99	99.98	.	99.95	99.97	80.54
16PM0057	1720	11	80.13	92.96	.	99.99	99.99	99.47	100	99.99	99.98	.	99.95	99.97	80.54
16PM0136	1799	11	80.13	92.96	.	99.99	99.99	99.47	100	99.99	99.98	.	99.95	99.97	80.54
16PM0173	1836	11	80.13	92.96	.	99.99	99.99	99.47	100	99.99	99.98	.	99.95	99.97	80.54
16PM0240	1903	11	80.13	92.96	.	99.99	99.99	99.47	100	99.99	99.98	.	99.95	99.97	80.54
16PM0244	1907	11	80.13	92.96	.	99.99	99.99	99.47	100	99.99	99.98	.	99.95	99.97	80.54
16PM0247	1909	11	80.13	92.96	.	99.99	99.99	99.47	100	99.96	99.98	.	99.95	99.97	80.54
16PM0249	1912	11	80.13	70.29	.	99.99	99.99	99.47	100	99.99	99.98	.	99.95	99.97	80.54
16PM0255	1918	11	80.13	92.96	.	99.99	99.99	99.47	100	99.99	99.98	.	99.95	99.97	80.54
16PM0265	1928	11	80.13	92.96	.	99.99	99.99	99.47	100	99.99	99.98	.	99.95	99.97	80.54
16PM0273	1936	11	80.13	92.96	.	99.99	99.99	99.47	100	99.99	99.98	.	99.95	99.97	80.54
16PM0276	1939	11	80.13	92.96	.	99.99	99.99	99.47	100	99.99	99.98	.	99.95	99.97	80.54
16PM0280	1943	11	80.13	92.96	.	99.99	99.99	98.57	100	99.99	99.98	.	99.95	99.97	80.54
16PM0284	1947	11	80.13	92.96	.	99.99	99.99	99.47	100	99.99	99.98	.	99.95	99.97	80.54
16PM0286	1949	12	80.13	92.96	84.27	99.99	99.99	99.47	100	99.99	99.98	.	99.95	99.97	80.54
16PM0288	1951	11	80.13	92.96	.	99.99	99.99	98.57	100	99.99	99.98	.	99.95	99.97	80.54
17PM0003	1975	11	80.13	92.96	.	99.99	99.99	99.47	100	99.99	99.98	.	99.95	99.97	80.54
17PM0032	2004	11	80.13	92.96	.	99.99	99.99	99.47	100	99.99	99.98	.	64.88	99.97	80.54
17PM0035	2007	11	80.13	92.96	.	99.99	99.99	99.47	100	99.99	99.98	.	99.95	99.97	80.54
17PM0052	2024	11	80.13	92.96	.	99.99	99.99	80.17	100	99.99	99.98	.	99.95	99.97	80.54
17PM0064	2036	11	80.13	92.96	.	99.99	99.99	99.47	100	99.99	99.97	.	99.95	99.97	80.54
17PM0080	2052	11	80.13	92.96	.	99.99	99.99	99.47	100	99.99	99.98	.	99.95	99.97	80.54
17PM0110	2082	11	80.13	92.96	.	99.99	99.99	99.47	100	99.99	99.98	.	99.95	99.97	80.54
17PM0145	2117	11	80.13	70.29	.	99.99	99.99	99.47	100	99.99	99.98	.	99.95	99.97	80.54
17PM0156	2128	11	80.13	70.29	.	99.99	99.99	99.47	100	99.99	99.98	.	99.95	99.97	80.54
17PM0184	2156	11	80.13	92.96	.	99.99	99.99	98.57	100	99.99	99.98	.	99.95	99.97	80.54
17PM0214	2186	11	80.13	92.96	.	99.99	99.99	99.47	100	99.99	99.98	.	99.95	99.97	80.54
17PM0222	2194	11	80.13	92.96	.	99.99	99.99	76.20	100	99.99	99.98	.	99.95	99.97	80.54
17PM0238	2210	11	80.13	92.96	.	99.99	99.99	99.47	100	99.99	99.98	.	99.95	99.97	80.54
17PM0246	2218	11	80.13	92.96	.	99.99	99.99	99.47	100	99.99	99.98	.	99.95	99.97	80.54
17PM0267	2239	11	80.13	92.96	.	99.99	99.99	98.57	100	99.99	99.98	.	99.95	99.97	80.54
17PM0274	2246	11	74.98	92.96	.	99.99	99.99	99.47	100	99.99	99.98	.	64.88	99.97	80.54
17PM0278	2250	11	80.13	92.96	.	99.99	99.99	99.47	100	99.99	99.98	.	99.95	99.97	80.54
17PM0279	2251	10	80.13	92.96	.	99.99	99.99	.	100	99.99	99.98	.	99.95	99.97	80.54
17PM0302	2273	11	80.13	92.96	.	99.99	99.99	99.47	100	99.99	99.98	.	99.95	99.97	80.54
17PM0304	2275	11	80.13	92.96	.	99.99	99.99	99.47	100	99.99	99.98	.	99.95	99.97	80.54
17PM0307	2278	11	80.13	92.96	.	99.99	99.99	99.47	100	99.99	99.98	.	99.95	99.97	80.54
17PM0311	2282	10	80.13	92.96	.	99.99	99.99	.	100	99.99	99.98	.	99.95	99.97	80.54
17PM0313	2284	11	80.13	92.96	.	99.99	99.99	99.47	100	99.99	99.98	.	99.95	99.97	80.54
17PM0314	2285	11	80.13	92.96	.	99.99	99.99	99.47	100	99.99	99.98	.	99.95	99.97	80.54
18PM0001	2301	12	80.13	92.96	84.27	99.99	99.99	99.47	100	99.99	99.98	.	99.95	99.97	80.54
18PM0003	2303	12	80.13	92.62	.	99.99	99.99	99.47	100	94.95	99.98	67.61	99.95	99.97	80.54
18PM0008	2308	11	80.13	92.96	.	99.99	99.99	99.47	100	99.99	99.98	.	99.95	99.97	80.54
18PM0009	2309	12	80.13	92.96	84.31	99.99	99.99	98.57	100	99.99	99.98	.	99.95	99.97	80.54
18PM0013	2313	10	80.13	92.96	.	99.99	99.99	.	100	99.99	99.98	.	99.95	99.97	80.54
18PM0025	2325	10	80.13	92.96	.	99.99	99.99	.	100	99.99	99.98	.	99.95	99.97	80.54
18PM0026	2326	11	80.13	92.96	.	99.99	99.99	99.47	100	99.99	99.98	.	99.95	99.97	80.54
18PM0027	2327	10	80.13	92.96	.	99.99	99.99	.	100	97.70	99.98	.	99.95	99.97	80.54
18PM0065	2365	11	80.13	92.95	.	99.99	99.99	76.20	100	99.99	99.98	.	99.95	99.97	80.54
18PM0069	2369	11	80.13	92.96	.	99.99	99.99	99.47	100	99.99	99.98	.	99.95	99.97	80.54
18PM0070	2370	11	80.13	92.96	.	99.99	99.99	99.47	100	99.99	99.98	.	99.95	99.97	80.54
18PM0088	2388	11	80.13	92.96	.	99.99	99.99	99.47	100	99.99	99.98	.	99.95	99.97	80.54
18PM0117	2417	11	80.13	92.96	.	99.99	99.99	99.47	100	99.99	99.98	.	99.95	99.97	80.54
18PM0127	2427	11	80.13	92.96	.	99.99	99.99	98.57	100	99.97	99.98	.	99.95	99.97	80.54
18PM0129	2429	11	80.13	92.96	.	99.99	99.99	99.47	100	99.99	99.98	.	99.95	99.97	80.54
18PM0155	2455	11	80.13	92.96	.	99.99	99.99	99.47	100	99.99	99.98	.	99.95	99.97	80.54
18PM0166	2466	11	80.13	92.96	.	99.99	99.99	99.47	100	99.99	99.98	.	99.95	99.97	80.54
18PM0175	2475	11	80.13	92.96	.	99.99	99.99	99.47	100	99.99	99.98	.	99.95	99.97	80.54
18PM0176	2476	11	80.13	92.96	.	99.99	99.99	99.47	100	99.99	99.98	.	99.95	99.97	80.54
18PM0177	2477	11	80.13	92.96	.	99.99	99.99	99.47	100	99.99	99.98	.	99.95	99.97	80.54
18PM0221	2521	12	80.13	92.96	84.31	99.99	99.99	99.47	100	99.99	99.98	.	99.95	99.97	80.54
18PM0233	2533	11	80.13	92.96	.	99.99	99.99	99.47	100	75.60	99.98	.	99.95	99.97	80.54
18PM0234	2534	12	80.13	92.96	84.31	99.99	99.99	99.47	100	99.99	99.98	.	99.95	99.97	80.54
18PM0235	2535	11	80.13	92.96	.	99.99	99.99	99.47	100	99.99	99.98	.	99.95	99.97	80.54
18PM0257	2557	11	80.13	92.96	.	99.99	99.99	99.47	100	99.99	99.98	.	99.95	99.97	80.54
18PM0258	2558	9	80.13	92.96	.	99.99	99.99	.	100	75.79	.	.	100.00	99.97	80.54
18PM0274	2574	11	80.13	70.29	.	99.99	99.99	99.47	100	99.99	99.98	.	99.95	99.97	80.54
18PM0275	2575	11	80.13	92.96	.	99.99	99.99	99.47	100	95.77	99.98	.	99.95	99.97	80.54
18PM0283	2583	11	80.13	70.29	.	99.99	99.99	99.47	100	99.99	99.98	.	99.95	99.97	80.54
18PM0284	2584	11	80.13	92.96	.	99.99	99.99	98.57	100	100.00	99.98	.	99.95	99.97	63.13
18PM0285	2585	11	80.13	92.96	.	99.99	99.99	99.47	100	99.99	99.98	.	99.95	99.97	80.54
19PM0014	2613	11	74.86	92.96	.	99.99	99.99	99.47	100	99.99	99.97	.	99.95	99.97	80.54
19PM0021	2620	11	80.13	92.96	.	61.42	99.99	99.47	100	99.99	99.98	.	99.95	99.97	80.54
19PM0052	2651	11	80.13	92.96	.	99.99	99.99	99.47	100	99.99	99.98	.	99.95	99.97	80.54
19PM0053	2652	11	80.13	92.96	.	99.99	99.99	99.47	100	99.99	99.98	.	99.95	99.97	80.54
19PM0090	2689	11	80.13	92.96	.	99.99	99.99	99.47	100	99.99	99.98	.	99.95	99.97	80.54
19PM0108	2707	11	80.13	92.96	.	99.99	99.99	99.47	100	99.97	99.98	.	99.95	99.97	80.54
19PM0109	2708	11	75.08	92.96	.	99.99	99.99	99.47	100	86.08	99.98	.	99.95	99.97	80.54
19PM0126	2725	11	80.13	92.96	.	99.99	99.99	98.57	100	99.99	99.97	.	99.95	99.97	80.54
19PM0128	2727	11	80.13	92.96	.	99.99	99.99	99.47	100	99.99	99.98	.	99.95	99.97	80.54
19PM0213	2812	11	74.86	83.75	.	60.93	99.99	98.57	100	99.99	99.98	.	99.95	99.97	80.54
19PM0249	2848	11	80.13	92.96	.	99.98	99.99	99.47	100	99.99	99.98	.	99.95	99.97	80.54
19PM0252	2851	11	80.13	92.96	.	99.99	99.99	99.47	100	99.99	99.98	.	99.95	99.97	80.54
19PM0340	2939	11	80.13	92.96	.	99.99	99.99	99.47	100	99.99	99.98	.	99.95	99.97	80.54
19PM0341	2940	11	80.13	92.96	.	99.99	99.99	99.47	100	99.99	99.98	.	99.95	99.97	80.54
19PM0343	2942	11	74.90	92.96	.	99.99	99.99	98.57	60.86	99.99	99.98	.	99.95	99.97	80.54
20PM0004	2986	11	80.13	92.96	.	99.99	99.99	99.47	82.17	99.99	99.98	.	99.95	99.97	80.54
20PM0005	2987	11	80.13	92.95	.	99.99	99.99	99.47	100	99.99	99.98	.	99.95	99.97	80.54
20PM0006	2988	11	80.13	92.96	.	99.99	99.99	98.57	100	99.99	99.98	.	99.95	99.97	80.54
20PM0218	3200	11	80.13	92.96	.	99.99	99.99	99.47	100	75.50	99.98	.	99.95	99.97	80.54
20PM0219	3201	11	74.75	92.96	.	99.99	99.99	99.47	100	64.17	99.98	.	99.95	99.97	80.54
20PM0232	3214	11	80.13	70.29	.	99.99	99.99	99.47	100	99.99	99.98	.	99.95	99.97	80.54
20PM0351	3313	10	80.13	92.96	.	99.99	99.99	99.47	100	99.99	99.98	.	.	99.97	80.54
20PM0387	3348	11	80.13	92.96	.	61.45	99.99	99.47	100	99.99	99.98	.	99.95	99.97	80.54
20PM0401	3362	11	80.13	92.96	.	99.99	99.99	99.47	100	99.99	99.97	.	99.95	99.97	80.54
20PM0421	3382	11	80.13	92.96	.	99.99	99.99	99.47	100	99.99	99.98	.	99.95	99.97	80.54
20PM0422	3383	10	80.13	92.96	.	99.99	99.99	99.47	100	99.99	99.98	.	.	99.97	80.54
20PM0431	3392	11	80.13	92.96	.	61.23	99.99	99.47	100	99.99	99.98	.	99.71	99.97	80.54
21PM0010	3414	11	80.13	92.96	.	99.99	99.99	99.47	100	99.99	99.98	.	99.95	99.97	80.54
21PM0011	3415	10	74.72	92.96	.	99.99	99.99	.	100	99.99	99.98	.	99.95	99.97	80.54
21PM0012	3416	11	80.13	92.96	.	99.99	99.99	98.57	100	99.99	99.98	.	99.95	99.97	80.54
21PM0013	3417	11	80.13	92.96	.	99.99	99.99	99.47	100	99.99	99.98	.	99.75	99.97	80.54
21PM0014	3418	11	80.13	92.96	.	99.99	99.99	99.47	100	99.99	99.98	.	99.95	99.97	80.54
21PM0015	3419	11	80.13	92.96	.	99.99	99.99	99.47	100	99.99	99.98	.	99.95	99.97	80.54
21PM0016	3420	11	80.13	92.96	.	99.99	99.99	99.47	100	99.99	99.98	.	99.95	99.97	80.54
21PM0017	3421	11	80.13	92.96	.	99.99	99.99	98.57	100	99.99	99.98	.	99.95	99.97	80.54
21PM0018	3422	11	80.13	92.96	.	99.99	99.99	99.47	100	99.99	99.98	.	99.84	99.97	80.54
21PM0019	3423	11	80.13	92.96	.	99.99	99.99	99.47	100	99.99	99.98	.	99.95	99.97	80.54
21PM0020	3424	11	80.13	92.96	.	99.99	99.99	76.20	100	99.99	99.98	.	99.95	99.97	80.54
21PM0021	3425	11	80.13	92.96	.	99.99	99.99	98.57	100	99.99	99.98	.	99.95	99.97	80.54
21PM0022	3426	11	80.13	92.96	.	99.99	99.99	76.20	100	99.99	99.98	.	99.95	99.97	80.54
21PM0023	3427	11	80.13	92.96	.	99.99	99.99	99.47	100	99.99	99.98	.	99.95	99.97	80.54
21PM0024	3428	10	80.13	92.96	.	99.99	99.99	.	100	99.99	99.98	.	99.95	99.97	80.54
21PM0025	3429	10	75.01	92.96	.	99.99	99.99	.	100	99.99	99.98	.	99.95	99.97	80.54
21PM0026	3430	11	80.13	92.96	.	99.99	99.99	99.47	100	99.99	99.98	.	99.95	99.97	80.54
21PM0027	3431	11	80.13	92.96	.	99.99	99.99	99.47	100	99.99	99.98	.	99.95	99.97	80.54
21PM0028	3432	11	80.13	92.96	.	99.99	99.99	99.47	100	99.99	99.98	.	99.95	99.97	80.54
21PM0029	3433	11	80.13	92.96	.	99.99	99.99	99.47	100	99.99	99.98	.	99.95	99.97	80.54
21PM0030	3434	11	80.13	92.96	.	99.99	99.99	99.47	100	99.99	99.98	.	99.95	99.97	80.54
21PM0031	3435	11	80.13	92.96	.	99.99	99.99	99.47	100	99.99	99.98	.	99.95	99.97	80.54
21PM0032	3436	11	80.13	92.96	.	99.99	99.99	99.47	100	99.99	99.98	.	99.95	99.97	80.54
21PM0033	3437	11	80.13	92.96	.	99.99	99.99	99.47	100	99.99	99.98	.	99.95	99.97	80.54
21PM0042	3446	11	80.13	92.96	.	99.99	99.99	99.47	100	99.99	99.98	.	99.95	99.97	80.54
21PM0043	3447	11	75.01	92.96	.	99.99	99.99	99.47	100	99.99	99.98	.	99.95	99.97	80.54
21PM0044	3448	11	80.13	92.96	.	99.99	99.99	99.25	100	99.99	99.98	.	99.95	99.97	80.54
21PM0045	3449	11	74.86	92.96	.	99.99	99.99	99.47	100	99.99	99.98	.	99.95	99.97	80.54
21PM0046	3450	11	80.13	92.96	.	99.99	99.99	99.47	100	99.99	99.98	.	99.95	99.97	80.54
21PM0047	3451	11	80.13	92.96	.	99.99	99.99	99.47	100	99.99	99.98	.	99.95	99.97	80.54
21PM0048	3452	11	80.13	92.96	.	99.99	99.99	98.57	100	99.99	99.98	.	99.95	99.97	80.54
21PM0079	3479	11	80.13	92.96	.	99.99	99.99	99.47	100	99.99	99.98	.	99.71	99.97	80.54
SD3246	SD3246	11	80.13	92.96	.	99.99	99.99	99.47	100	99.99	99.98	.	99.95	99.97	80.54
