# Supplementary material for: Clonal relation between Salmonella enterica subspecies enterica serovar Dublin strains of bovine and food origin in Germany
Source: Front Vet Sci. 2023 May 25;10:1081611. doi: 10.3389/fvets.2023.1081611 (PMC10248260; doi:10.3389/fvets.2023.1081611)
Supplement: Supplementary Table 3 — Pairwise SNP- and- allele distance of 174 S. Dublin organisms analyzed in this study. [file Table_3.XLSX]

## Sheet: SNPdist
ID	Strain.Name	05PM0013	05PM0019	05PM0074	05PM0089	05PM0104	06PM0006	06PM0014	06PM0062	07PM0086	07PM0108	08PM0033	08PM0038	09PM0016	09PM0086	09PM0088	09PM0092	10PM0020	10PM0029	11PM0002	11PM0005	11PM0021	11PM0022	11PM0032	11PM0112	11PM0229	11PM0240	11PM0244	12PM0039	12PM0041	12PM0129	12PM0138	12PM0139	12PM0180	12PM0181	13PM0019	13PM0035	13PM0095	13PM0143	13PM0153	13PM0164	16PM0007	16PM0008	16PM0012	16PM0024	16PM0039	16PM0057	16PM0136	16PM0173
05PM0013	13	0	56	65	126	98	62	54	86	105	74	100	112	68	61	77	91	140	79	74	83	87	71	249	81	68	384	71	104	71	62	76	104	236	48	58	60	96	99	78	100	103	79	53	102	62	67	78	55
05PM0019	19	56	0	29	92	64	22	12	52	71	40	66	78	34	25	43	57	106	45	40	49	53	37	215	47	32	350	37	70	37	22	42	70	202	14	24	24	62	65	44	66	69	45	19	68	28	33	62	19
05PM0074	74	65	29	0	101	73	35	27	61	80	49	75	87	43	26	52	66	115	54	49	58	62	46	224	56	33	359	46	79	46	35	51	79	211	23	33	25	71	74	53	75	78	54	28	77	37	42	71	28
05PM0089	89	126	92	101	0	129	98	90	117	136	110	131	143	104	97	109	123	102	111	106	114	119	103	281	113	104	416	107	135	103	96	108	135	268	84	90	96	127	130	110	131	134	111	89	133	94	103	132	91
05PM0104	104	98	64	73	129	0	70	62	48	67	82	40	74	76	69	81	95	144	83	78	45	91	75	253	85	76	388	79	66	75	70	80	66	240	56	62	68	38	61	82	40	65	83	61	42	66	75	104	63
06PM0006	158	62	22	35	98	70	0	20	58	77	46	72	84	40	31	49	63	112	51	46	55	59	43	221	53	38	356	43	76	43	10	48	76	208	20	30	30	68	71	50	72	75	51	25	74	34	39	68	25
06PM0014	166	54	12	27	90	62	20	0	50	69	38	64	76	32	23	41	55	104	43	38	47	51	35	213	45	30	348	35	68	35	20	40	68	200	12	22	22	60	63	42	64	67	43	17	66	26	31	60	17
06PM0062	197	86	52	61	117	48	58	50	0	55	70	50	38	64	57	69	83	132	71	66	9	79	63	241	73	64	376	67	54	63	58	68	54	228	44	50	56	46	49	70	50	53	71	49	52	54	63	92	51
07PM0086	326	105	71	80	136	67	77	69	55	0	89	67	81	83	76	88	102	151	88	85	52	98	82	260	90	83	395	86	73	82	77	87	73	245	63	69	75	65	18	89	67	72	90	68	69	73	82	111	70
07PM0108	348	74	40	49	110	82	46	38	70	89	0	84	96	42	45	61	75	124	63	58	67	71	55	233	65	52	368	45	88	55	46	60	88	220	32	42	44	80	83	62	84	87	63	37	86	46	41	80	39
08PM0033	402	100	66	75	131	40	72	64	50	67	84	0	76	78	71	83	97	146	83	80	47	93	77	255	85	78	390	81	68	77	72	82	68	240	58	64	70	40	63	84	34	67	85	63	36	68	77	106	65
08PM0038	407	112	78	87	143	74	84	76	38	81	96	76	0	90	83	95	109	158	97	92	35	105	89	267	99	90	402	93	80	89	84	94	80	254	70	76	82	72	75	96	76	79	97	75	78	80	89	118	77
09PM0016	523	68	34	43	104	76	40	32	64	83	42	78	90	0	39	55	69	118	57	52	61	65	49	227	59	46	362	23	82	49	40	54	82	214	26	36	38	74	77	56	78	81	57	31	80	40	5	74	33
09PM0086	593	61	25	26	97	69	31	23	57	76	45	71	83	39	0	48	62	111	50	45	54	58	42	220	52	29	355	42	75	42	31	47	75	207	19	29	15	67	70	49	71	74	50	24	73	33	38	67	24
09PM0088	595	77	43	52	109	81	49	41	69	88	61	83	95	55	48	0	14	123	58	53	66	32	16	232	60	55	367	58	87	32	49	37	87	219	35	37	47	79	82	23	83	86	40	40	85	41	54	83	42
09PM0092	599	91	57	66	123	95	63	55	83	102	75	97	109	69	62	14	0	137	72	67	80	46	30	246	74	69	381	72	101	46	63	51	101	233	49	51	61	93	96	37	97	100	54	54	99	55	68	97	56
10PM0020	636	140	106	115	102	144	112	104	132	151	124	146	158	118	111	123	137	0	125	120	129	133	117	295	127	118	430	121	150	117	112	122	150	282	98	104	110	142	145	124	146	149	125	103	148	108	117	146	105
10PM0029	645	79	45	54	111	83	51	43	71	88	63	83	97	57	50	58	72	125	0	37	68	68	52	234	4	57	369	60	89	52	51	57	89	219	37	29	49	81	84	59	83	88	60	42	85	33	56	85	44
11PM0002	683	74	40	49	106	78	46	38	66	85	58	80	92	52	45	53	67	120	37	0	63	63	47	229	39	52	364	55	84	47	46	52	84	216	32	24	44	76	79	54	80	83	55	37	82	28	51	80	39
11PM0005	686	83	49	58	114	45	55	47	9	52	67	47	35	61	54	66	80	129	68	63	0	76	60	238	70	61	373	64	51	60	55	65	51	225	41	47	53	43	46	67	47	50	68	46	49	51	60	89	48
11PM0021	702	87	53	62	119	91	59	51	79	98	71	93	105	65	58	32	46	133	68	63	76	0	18	242	70	65	377	68	97	42	59	47	97	229	45	47	57	89	92	33	93	96	50	50	95	51	64	93	52
11PM0022	703	71	37	46	103	75	43	35	63	82	55	77	89	49	42	16	30	117	52	47	60	18	0	226	54	49	361	52	81	26	43	31	81	213	29	31	41	73	76	17	77	80	34	34	79	35	48	77	36
11PM0032	713	249	215	224	281	253	221	213	241	260	233	255	267	227	220	232	246	295	234	229	238	242	226	0	236	227	531	230	259	226	221	231	259	383	207	213	219	251	254	233	255	258	234	212	257	217	226	255	214
11PM0112	793	81	47	56	113	85	53	45	73	90	65	85	99	59	52	60	74	127	4	39	70	70	54	236	0	59	371	62	91	54	53	59	91	221	39	31	51	83	86	61	85	90	62	44	87	35	58	87	46
11PM0229	910	68	32	33	104	76	38	30	64	83	52	78	90	46	29	55	69	118	57	52	61	65	49	227	59	0	362	49	82	49	38	54	82	214	26	36	28	74	77	56	78	81	57	31	80	40	45	74	31
11PM0240	921	384	350	359	416	388	356	348	376	395	368	390	402	362	355	367	381	430	369	364	373	377	361	531	371	362	0	365	394	361	356	366	394	400	342	348	354	386	389	368	390	393	369	347	392	352	361	390	349
11PM0244	925	71	37	46	107	79	43	35	67	86	45	81	93	23	42	58	72	121	60	55	64	68	52	230	62	49	365	0	85	52	43	57	85	217	29	39	41	77	80	59	81	84	60	34	83	43	22	77	36
12PM0039	975	104	70	79	135	66	76	68	54	73	88	68	80	82	75	87	101	150	89	84	51	97	81	259	91	82	394	85	0	81	76	86	34	246	62	68	74	64	67	88	68	33	89	67	70	72	81	110	69
12PM0041	977	71	37	46	103	75	43	35	63	82	55	77	89	49	42	32	46	117	52	47	60	42	26	226	54	49	361	52	81	0	43	19	81	213	29	31	41	73	76	33	77	80	22	34	79	35	48	77	36
12PM0129	1065	62	22	35	96	70	10	20	58	77	46	72	84	40	31	49	63	112	51	46	55	59	43	221	53	38	356	43	76	43	0	48	76	208	20	30	30	68	71	50	72	75	51	25	74	34	39	68	25
12PM0138	1074	76	42	51	108	80	48	40	68	87	60	82	94	54	47	37	51	122	57	52	65	47	31	231	59	54	366	57	86	19	48	0	86	218	34	36	46	78	81	38	82	85	27	39	84	40	53	82	41
12PM0139	1075	104	70	79	135	66	76	68	54	73	88	68	80	82	75	87	101	150	89	84	51	97	81	259	91	82	394	85	34	81	76	86	0	246	62	68	74	64	67	88	68	9	89	67	70	72	81	110	69
12PM0180	1116	236	202	211	268	240	208	200	228	245	220	240	254	214	207	219	233	282	219	216	225	229	213	383	221	214	400	217	246	213	208	218	246	0	194	200	206	238	241	220	240	245	221	199	242	204	213	242	201
12PM0181	1117	48	14	23	84	56	20	12	44	63	32	58	70	26	19	35	49	98	37	32	41	45	29	207	39	26	342	29	62	29	20	34	62	194	0	16	18	54	57	36	58	61	37	9	60	20	25	54	13
13PM0019	1161	58	24	33	90	62	30	22	50	69	42	64	76	36	29	37	51	104	29	24	47	47	31	213	31	36	348	39	68	31	30	36	68	200	16	0	28	60	63	38	64	67	39	21	66	6	35	64	23
13PM0035	1177	60	24	25	96	68	30	22	56	75	44	70	82	38	15	47	61	110	49	44	53	57	41	219	51	28	354	41	74	41	30	46	74	206	18	28	0	66	69	48	70	73	49	23	72	32	37	66	23
13PM0095	1237	96	62	71	127	38	68	60	46	65	80	40	72	74	67	79	93	142	81	76	43	89	73	251	83	74	386	77	64	73	68	78	64	238	54	60	66	0	59	80	40	63	81	59	42	64	73	102	61
13PM0143	1285	99	65	74	130	61	71	63	49	18	83	63	75	77	70	82	96	145	84	79	46	92	76	254	86	77	389	80	67	76	71	81	67	241	57	63	69	59	0	83	63	66	84	62	65	67	76	105	64
13PM0153	1295	78	44	53	110	82	50	42	70	89	62	84	96	56	49	23	37	124	59	54	67	33	17	233	61	56	368	59	88	33	50	38	88	220	36	38	48	80	83	0	84	87	41	41	86	42	55	84	43
13PM0164	1306	100	66	75	131	40	72	64	50	67	84	34	76	78	71	83	97	146	83	80	47	93	77	255	85	78	390	81	68	77	72	82	68	240	58	64	70	40	63	84	0	67	85	63	2	68	77	106	65
16PM0007	1670	103	69	78	134	65	75	67	53	72	87	67	79	81	74	86	100	149	88	83	50	96	80	258	90	81	393	84	33	80	75	85	9	245	61	67	73	63	66	87	67	0	88	66	69	71	80	109	68
16PM0008	1671	79	45	54	111	83	51	43	71	90	63	85	97	57	50	40	54	125	60	55	68	50	34	234	62	57	369	60	89	22	51	27	89	221	37	39	49	81	84	41	85	88	0	42	87	43	56	85	44
16PM0012	1675	53	19	28	89	61	25	17	49	68	37	63	75	31	24	40	54	103	42	37	46	50	34	212	44	31	347	34	67	34	25	39	67	199	9	21	23	59	62	41	63	66	42	0	65	25	30	59	18
16PM0024	1687	102	68	77	133	42	74	66	52	69	86	36	78	80	73	85	99	148	85	82	49	95	79	257	87	80	392	83	70	79	74	84	70	242	60	66	72	42	65	86	2	69	87	65	0	70	79	108	67
16PM0039	1702	62	28	37	94	66	34	26	54	73	46	68	80	40	33	41	55	108	33	28	51	51	35	217	35	40	352	43	72	35	34	40	72	204	20	6	32	64	67	42	68	71	43	25	70	0	39	68	27
16PM0057	1720	67	33	42	103	75	39	31	63	82	41	77	89	5	38	54	68	117	56	51	60	64	48	226	58	45	361	22	81	48	39	53	81	213	25	35	37	73	76	55	77	80	56	30	79	39	0	73	32
16PM0136	1799	78	62	71	132	104	68	60	92	111	80	106	118	74	67	83	97	146	85	80	89	93	77	255	87	74	390	77	110	77	68	82	110	242	54	64	66	102	105	84	106	109	85	59	108	68	73	0	61
16PM0173	1836	55	19	28	91	63	25	17	51	70	39	65	77	33	24	42	56	105	44	39	48	52	36	214	46	31	349	36	69	36	25	41	69	201	13	23	23	61	64	43	65	68	44	18	67	27	32	61	0
16PM0240	1903	49	15	24	85	57	21	13	45	64	33	59	71	27	20	36	50	99	38	33	42	46	30	208	40	27	343	30	63	30	21	35	63	195	5	17	19	55	58	37	59	62	38	10	61	21	26	55	14
16PM0244	1907	48	14	23	84	56	20	12	44	63	32	58	70	26	19	35	49	98	37	32	41	45	29	207	39	26	342	29	62	29	20	34	62	194	4	16	18	54	57	36	58	61	37	9	60	20	25	54	13
16PM0247	1909	109	75	84	140	71	81	73	59	78	93	73	85	87	80	92	106	155	94	89	56	102	86	264	96	87	399	90	47	86	81	91	47	251	67	73	79	69	72	93	73	46	94	72	75	77	86	115	74
16PM0249	1912	70	36	45	102	74	42	34	62	79	54	74	88	48	41	31	45	116	49	46	59	41	25	225	51	48	360	51	80	13	42	18	80	210	28	30	40	72	75	32	74	79	19	33	76	34	47	76	35
16PM0255	1918	85	51	60	117	89	57	49	77	94	69	89	103	63	56	64	78	131	8	43	74	74	58	240	10	63	375	66	95	58	57	63	95	225	43	35	55	87	90	65	89	94	66	48	91	39	62	91	50
16PM0265	1928	92	58	67	123	54	64	56	42	35	76	56	68	70	63	75	89	138	77	72	39	85	69	247	79	70	382	73	60	69	64	74	60	234	50	56	62	52	29	76	56	59	77	55	58	60	69	98	57
16PM0273	1936	65	29	30	101	73	35	27	61	80	49	75	87	43	20	52	66	115	54	49	58	62	46	224	56	33	359	46	79	46	35	51	79	211	23	33	11	71	74	53	75	78	54	28	77	37	42	71	28
16PM0276	1939	55	21	30	91	63	27	19	51	70	39	65	77	33	26	42	56	105	44	39	48	52	36	214	46	33	349	36	69	36	27	41	69	201	11	23	25	61	64	43	65	68	44	16	67	27	32	61	20
16PM0280	1943	61	19	34	97	69	27	17	57	76	45	71	83	39	30	48	62	111	50	45	54	58	42	220	52	37	355	42	75	42	27	47	75	207	19	29	29	67	70	49	71	74	50	24	73	33	38	67	24
16PM0284	1947	51	17	26	87	59	23	15	47	66	35	61	73	29	22	38	52	101	40	35	44	48	32	210	42	29	345	32	65	32	23	37	65	197	7	19	21	57	60	39	61	64	40	12	63	23	28	57	16
16PM0286	1949	94	60	69	125	56	66	58	18	63	78	58	46	72	65	77	91	140	79	74	17	87	71	249	81	72	384	75	62	71	66	76	62	236	52	58	64	54	57	78	58	61	79	57	60	62	71	100	59
16PM0288	1951	100	66	75	131	62	72	64	24	69	84	64	52	78	71	83	97	146	85	80	23	93	77	255	87	78	388	81	68	77	72	82	68	240	58	64	70	60	63	84	64	67	85	63	66	68	77	106	65
17PM0003	1975	62	20	35	98	70	28	18	58	77	46	72	84	40	31	49	63	112	51	46	55	59	43	221	53	38	356	43	76	43	28	48	76	208	20	30	30	68	71	50	72	75	51	25	74	34	39	68	25
17PM0032	2004	93	59	68	124	55	65	57	43	36	77	57	69	71	64	76	90	139	78	73	40	86	70	248	80	71	383	74	61	70	65	75	61	235	51	57	63	53	30	77	57	60	78	56	59	61	70	99	58
17PM0035	2007	93	59	68	124	55	65	57	43	36	77	57	69	71	64	76	90	139	78	73	40	86	70	248	80	71	383	74	61	70	65	75	61	235	51	57	63	53	30	77	57	60	78	56	59	61	70	99	58
17PM0052	2024	105	71	80	136	45	77	69	55	74	89	41	81	83	76	88	102	151	88	83	52	98	82	260	90	83	395	86	73	82	77	87	73	247	63	69	75	45	68	89	25	72	90	68	27	73	82	111	70
17PM0064	2036	50	16	25	86	58	22	14	46	65	34	60	72	28	21	37	51	100	39	34	43	47	31	209	41	28	344	31	64	31	22	36	64	196	6	18	20	56	59	38	60	63	39	11	62	22	27	56	15
17PM0080	2052	51	17	26	87	59	23	15	47	66	35	61	73	29	22	38	52	101	40	35	44	48	32	210	42	29	345	32	65	32	23	37	65	197	7	19	21	57	60	39	61	64	40	12	63	23	28	57	16
17PM0110	2082	61	27	36	93	65	33	25	53	72	45	67	79	39	32	40	54	107	32	27	50	50	34	216	34	39	351	42	71	34	33	39	71	203	19	5	31	63	66	41	67	70	42	24	69	9	38	67	26
17PM0145	2117	82	48	57	114	86	54	46	74	91	66	86	100	60	53	43	57	128	61	58	71	53	37	237	63	60	372	63	92	33	54	38	92	222	40	42	52	84	87	44	86	91	41	45	88	46	59	88	47
17PM0156	2128	71	37	46	103	75	43	35	63	82	55	77	89	49	42	32	46	117	52	47	60	42	26	226	54	49	361	52	81	14	43	7	81	213	29	31	41	73	76	33	77	80	22	34	79	35	48	77	36
17PM0184	2156	63	29	38	95	67	35	27	55	74	47	69	81	41	34	42	56	109	34	29	52	52	36	218	36	41	353	44	73	36	35	41	73	205	21	7	33	65	68	43	69	72	44	26	71	11	40	69	28
17PM0214	2186	61	43	52	113	85	49	41	73	92	61	87	99	55	48	64	78	127	66	61	70	74	58	236	68	55	371	58	91	58	47	63	91	223	35	45	47	83	86	65	87	90	66	40	89	49	54	67	42
17PM0222	2194	112	78	87	143	54	84	76	62	81	96	56	88	90	83	95	109	158	97	92	59	105	89	267	99	90	402	93	80	89	84	94	80	254	70	76	82	38	75	96	56	79	97	75	58	80	89	118	77
17PM0238	2210	82	48	57	114	86	54	46	74	93	66	88	100	60	53	27	41	128	63	58	71	25	13	237	65	60	372	63	92	37	54	42	92	224	40	42	52	84	87	28	88	91	45	45	90	46	59	88	47
17PM0246	2218	72	38	47	108	80	44	36	68	87	46	82	94	12	43	59	73	122	61	56	65	69	53	231	63	50	366	27	86	53	44	58	86	218	30	40	42	78	81	60	82	85	61	35	84	44	11	78	37
17PM0267	2239	56	16	29	92	64	22	14	52	71	40	66	78	34	25	43	57	106	45	40	49	53	37	215	47	32	350	37	70	37	22	42	70	202	14	24	24	62	65	44	66	69	45	19	68	28	33	62	19
17PM0274	2246	81	47	56	113	85	53	45	73	92	65	87	99	59	52	42	56	127	62	57	70	52	36	236	64	59	371	62	91	30	53	35	91	223	39	41	51	83	86	43	87	90	38	44	89	45	58	87	46
17PM0278	2250	49	15	24	85	57	21	13	45	64	33	59	71	27	20	36	50	99	38	33	42	46	30	208	40	27	343	30	63	30	21	35	63	195	5	17	19	55	58	37	59	62	38	10	61	21	26	55	14
17PM0279	2251	71	37	46	103	75	43	35	63	80	55	75	89	49	42	32	46	117	50	47	60	42	26	226	52	49	361	52	81	26	43	31	81	211	29	31	41	73	76	33	75	80	34	34	77	35	48	77	36
17PM0302	2273	51	17	26	87	59	23	15	47	66	35	61	73	29	22	38	52	101	40	35	44	48	32	210	42	29	345	32	65	32	23	37	65	197	7	19	21	57	60	39	61	64	40	12	63	23	28	57	16
17PM0304	2275	94	60	69	125	56	66	58	44	37	78	58	70	72	65	77	91	140	79	74	41	87	71	249	81	72	384	75	62	71	66	76	62	236	52	58	64	54	31	78	58	61	79	57	60	62	71	100	59
17PM0307	2278	52	18	27	88	60	24	16	48	67	36	62	74	30	23	39	53	102	41	36	45	49	33	211	43	30	346	33	66	33	24	38	66	198	8	20	22	58	61	40	62	65	41	13	64	24	29	58	17
17PM0311	2282	71	37	46	103	75	43	35	63	82	55	77	89	49	42	32	46	117	52	47	60	42	26	226	54	49	361	52	81	26	43	31	81	213	29	31	41	73	76	33	77	80	34	34	79	35	48	77	36
17PM0313	2284	62	20	35	98	70	28	18	58	77	46	72	84	40	31	49	63	112	51	46	55	59	43	221	53	38	356	43	76	43	28	48	76	208	20	30	30	68	71	50	72	75	51	25	74	34	39	68	25
17PM0314	2285	103	69	78	134	65	75	67	53	72	87	67	79	81	74	86	100	149	88	83	50	96	80	258	90	81	393	84	33	80	75	85	9	245	61	67	73	63	66	87	67	8	88	66	69	71	80	109	68
18PM0001	2301	91	57	66	122	53	63	55	17	60	75	55	31	69	62	74	88	137	76	71	14	84	68	246	78	69	381	72	59	68	63	73	59	233	49	55	61	51	54	75	55	58	76	54	57	59	68	97	56
18PM0003	2303	57	23	32	89	61	29	21	49	68	41	63	75	35	28	36	50	103	28	23	46	46	30	212	30	35	347	38	67	30	29	35	67	199	15	1	27	59	62	37	63	66	38	20	65	5	34	63	22
18PM0008	2308	94	60	69	125	56	66	58	44	37	78	58	70	72	65	77	91	140	79	74	41	87	71	249	81	72	384	75	62	71	66	76	62	236	52	58	64	54	31	78	58	61	79	57	60	62	71	100	59
18PM0009	2309	52	18	27	88	60	24	16	48	67	36	62	74	30	23	39	53	102	41	36	45	49	33	211	43	30	346	33	66	33	24	38	66	198	8	20	22	58	61	40	62	65	41	13	64	24	29	58	17
18PM0013	2313	71	37	46	103	75	43	35	63	82	55	77	89	49	42	32	46	117	52	47	60	42	26	226	54	49	361	52	81	26	43	31	81	213	29	31	41	73	76	33	77	80	34	34	79	35	48	77	36
18PM0025	2325	71	37	46	103	75	43	35	63	80	55	75	89	49	42	32	46	117	50	47	60	42	26	226	52	49	361	52	81	26	43	31	81	211	29	31	41	73	76	33	75	80	34	34	77	35	48	77	36
18PM0026	2326	104	70	79	135	66	76	68	54	73	88	68	80	82	75	87	101	150	89	84	51	97	81	259	91	82	394	85	34	81	76	86	10	246	62	68	74	64	67	88	68	9	89	67	70	72	81	110	69
18PM0027	2327	62	20	35	98	70	28	18	58	77	46	72	84	40	31	49	63	112	51	46	55	59	43	221	53	38	356	43	76	43	28	48	76	208	20	30	30	68	71	50	72	75	51	25	74	34	39	68	25
18PM0065	2365	110	76	85	141	50	82	74	60	79	94	46	86	88	81	93	107	156	93	88	57	103	87	265	95	88	400	91	78	87	82	92	78	252	68	74	80	50	73	94	30	77	95	73	32	78	87	116	75
18PM0069	2369	52	18	27	88	60	24	16	48	67	36	62	74	30	23	39	53	102	41	36	45	49	33	211	43	30	346	33	66	33	24	38	66	198	8	20	22	58	61	40	62	65	41	13	64	24	29	58	17
18PM0070	2370	48	14	23	84	56	20	12	44	63	32	58	70	26	19	35	49	98	37	32	41	45	29	207	39	26	342	29	62	29	20	34	62	194	4	16	18	54	57	36	58	61	37	9	60	20	25	54	13
18PM0088	2388	53	19	28	89	61	25	17	49	68	37	63	75	31	24	40	54	103	42	37	46	50	34	212	44	31	347	34	67	34	25	39	67	199	9	21	23	59	62	41	63	66	42	14	65	25	30	59	18
18PM0117	2417	56	20	29	92	64	26	18	52	71	40	66	78	34	25	43	57	106	45	40	49	53	37	215	47	32	350	37	70	37	26	42	70	202	14	24	24	62	65	44	66	69	45	19	68	28	33	62	17
18PM0127	2427	65	29	34	101	73	35	27	61	80	49	75	87	43	30	52	66	115	54	49	58	62	46	224	56	37	359	46	79	46	35	51	79	209	23	33	29	71	74	53	75	78	54	28	77	37	42	71	28
18PM0129	2429	239	205	214	271	243	211	203	231	248	223	243	257	217	210	222	236	285	222	219	228	232	216	386	224	217	403	220	249	216	211	221	249	3	197	203	209	241	244	223	243	248	224	202	245	207	216	245	204
18PM0155	2455	73	39	48	105	77	45	37	65	84	57	79	91	51	44	18	32	119	54	49	62	22	6	228	56	51	363	54	83	28	45	33	83	215	31	33	43	75	78	19	79	82	36	36	81	37	50	79	38
18PM0166	2466	50	16	25	86	58	22	14	46	65	34	60	72	28	21	37	51	100	39	34	43	47	31	209	41	28	344	31	64	31	22	36	64	196	6	18	20	56	59	38	60	63	39	11	62	22	27	56	15
18PM0175	2475	79	45	54	111	83	51	43	71	90	63	85	97	57	50	24	38	125	60	55	68	26	8	234	62	57	369	60	89	34	51	39	89	221	37	39	49	81	84	25	85	88	42	42	87	43	56	85	44
18PM0176	2476	49	15	24	85	57	21	13	45	64	33	59	71	27	20	36	50	99	38	33	42	46	30	208	40	27	343	30	63	30	21	35	63	195	5	17	19	55	58	37	59	62	38	10	61	21	26	55	14
18PM0177	2477	54	20	29	90	62	26	18	50	69	38	64	76	32	25	41	55	104	43	38	47	51	35	213	45	32	348	35	68	35	26	40	68	200	10	22	24	60	63	42	64	67	43	15	66	26	31	60	19
18PM0221	2521	54	20	29	90	62	26	18	50	69	38	64	76	32	25	41	55	104	43	38	47	51	35	213	45	32	348	35	68	35	26	40	68	200	10	22	24	60	63	42	64	67	43	15	66	26	31	60	19
18PM0233	2533	235	201	210	267	239	207	199	227	246	219	241	253	213	206	218	232	281	220	215	224	228	212	384	222	213	403	216	245	212	207	217	245	149	193	199	205	237	240	219	241	244	220	198	243	203	212	241	200
18PM0234	2534	56	22	31	92	64	28	20	52	71	40	66	78	34	27	43	57	106	45	40	49	53	37	215	47	34	350	37	70	37	28	42	70	202	12	24	26	62	65	44	66	69	45	17	68	28	33	62	21
18PM0235	2535	79	45	54	111	83	51	43	71	90	63	85	97	57	50	40	54	125	60	55	68	50	34	234	62	57	369	60	89	28	51	33	89	221	37	39	49	81	84	41	85	88	36	42	87	43	56	85	44
18PM0257	2557	52	18	27	86	60	24	16	48	67	36	62	74	30	23	39	53	102	41	36	45	49	33	211	43	30	346	33	66	33	22	38	66	198	8	20	22	58	61	40	62	65	41	13	64	24	29	58	17
18PM0258	2558	51	17	26	87	59	23	15	47	66	35	61	73	29	22	38	52	101	40	35	44	48	32	210	42	29	345	32	65	32	23	37	65	197	7	19	21	57	60	39	61	64	40	12	63	23	28	57	16
18PM0274	2574	91	57	66	123	95	63	55	83	102	75	97	109	69	62	52	66	137	72	67	80	62	46	246	74	69	381	72	101	40	63	45	101	233	49	51	61	93	96	53	97	100	48	54	99	55	68	97	56
18PM0275	2575	64	30	39	100	72	36	28	60	79	38	74	86	8	35	51	65	114	53	48	57	61	45	223	55	42	358	19	78	45	36	50	78	210	22	32	34	70	73	52	74	77	53	27	76	36	7	70	29
18PM0283	2583	84	50	59	116	88	56	48	76	95	68	90	102	62	55	45	59	130	65	60	73	55	39	239	67	62	374	65	94	33	56	38	94	226	42	44	54	86	89	46	90	93	41	47	92	48	61	90	49
18PM0284	2584	254	220	229	286	258	226	218	246	265	238	260	272	232	225	237	251	300	239	234	243	247	231	9	241	232	536	235	264	231	226	236	264	388	212	218	224	256	259	238	260	263	239	217	262	222	231	260	219
18PM0285	2585	76	42	51	108	80	48	40	68	87	60	82	94	54	47	21	35	122	57	52	65	31	15	231	59	54	366	57	86	31	48	36	86	218	34	36	46	78	81	22	82	85	39	39	84	40	53	82	41
19PM0014	2613	48	14	23	84	56	20	12	44	63	32	58	70	26	19	35	49	98	37	32	41	45	29	207	39	26	342	29	62	29	20	34	62	194	4	16	18	54	57	36	58	61	37	9	60	20	25	54	13
19PM0021	2620	51	17	26	87	59	23	15	47	66	35	61	73	29	22	38	52	101	40	35	44	48	32	210	42	29	345	32	65	32	23	37	65	197	7	19	21	57	60	39	61	64	40	12	63	23	28	57	16
19PM0052	2651	52	18	27	88	60	24	16	48	67	36	62	74	30	23	39	53	102	41	36	45	49	33	211	43	30	346	33	66	33	24	38	66	198	8	20	22	58	61	40	62	65	41	13	64	24	29	58	17
19PM0053	2652	107	73	82	138	69	79	71	57	76	91	71	83	85	78	90	104	153	92	87	54	100	84	262	94	85	397	88	37	84	79	89	17	249	65	71	77	67	70	91	71	16	92	70	73	75	84	113	72
19PM0090	2689	49	15	24	85	57	21	13	45	64	33	59	71	27	20	36	50	99	38	33	42	46	30	208	40	27	343	30	63	30	21	35	63	195	5	17	19	55	58	37	59	62	38	10	61	21	26	55	14
19PM0108	2707	64	28	33	100	72	34	26	60	79	48	74	86	42	29	51	65	114	53	48	57	61	45	221	55	36	358	45	78	45	34	50	78	210	22	32	28	70	73	52	74	77	53	27	76	36	41	70	27
19PM0109	2708	242	208	217	274	246	214	206	234	253	226	248	260	220	213	225	239	288	227	222	231	235	219	391	229	220	410	223	252	219	214	224	252	156	200	206	212	244	247	226	248	251	227	205	250	210	219	248	207
19PM0126	2725	48	14	23	84	56	20	12	44	63	32	58	70	26	19	35	49	98	37	32	41	45	29	207	39	26	342	29	62	29	20	34	62	194	4	16	18	54	57	36	58	61	37	9	60	20	25	54	13
19PM0128	2727	51	17	26	87	59	23	15	47	66	35	61	73	29	22	38	52	101	40	35	44	48	32	210	42	29	345	32	65	32	23	37	65	197	7	19	21	57	60	39	61	64	40	12	63	23	28	57	16
19PM0213	2812	52	18	27	88	60	24	16	48	67	36	62	74	30	23	39	53	102	41	36	45	49	33	211	43	30	346	33	66	33	24	38	66	198	8	20	22	58	61	40	62	65	41	13	64	24	29	58	17
19PM0249	2848	81	63	72	133	105	69	61	93	112	81	107	119	75	68	84	98	147	86	81	90	94	78	256	88	75	391	78	111	78	69	83	111	243	55	65	67	103	106	85	107	110	86	60	109	69	74	87	62
19PM0252	2851	80	46	55	112	84	52	44	72	91	64	86	98	58	51	25	39	126	59	54	69	27	9	235	61	58	370	61	90	35	52	40	90	222	38	40	50	82	85	26	86	89	43	43	88	44	57	86	45
19PM0340	2939	112	78	87	143	74	84	76	62	81	96	76	88	90	83	95	109	158	97	92	59	105	89	267	99	90	402	93	42	89	84	94	40	254	70	76	82	72	75	96	76	39	97	75	78	80	89	118	77
19PM0341	2940	98	64	73	129	60	70	62	48	41	82	62	74	76	69	81	95	144	83	78	45	91	75	253	85	76	388	79	66	75	70	80	66	240	56	62	68	58	35	82	62	65	83	61	64	66	75	104	63
19PM0343	2942	64	22	37	100	72	30	20	60	79	48	74	86	42	33	51	65	114	53	48	57	61	45	223	55	40	358	45	78	45	30	50	78	210	22	32	32	70	73	52	74	77	53	27	76	36	41	70	27
20PM0004	2986	50	16	25	86	58	22	14	46	65	34	60	72	28	21	37	51	100	39	34	43	47	31	209	41	28	344	31	64	31	22	36	64	196	6	18	20	56	59	38	60	63	39	11	62	22	27	56	15
20PM0005	2987	56	22	31	92	64	28	20	52	71	40	66	78	34	27	43	57	106	45	40	49	53	37	215	47	34	350	37	70	37	28	42	70	202	12	24	26	62	65	44	66	69	45	17	68	28	33	62	21
20PM0006	2988	52	18	27	88	60	24	16	48	67	36	62	74	30	23	39	53	102	41	36	45	49	33	211	43	30	346	33	66	33	24	38	66	198	8	20	22	58	61	40	62	65	41	13	64	24	29	58	17
20PM0218	3200	91	57	66	122	53	63	55	41	34	75	55	67	69	62	74	88	137	76	71	38	84	68	246	78	69	381	72	59	68	63	73	59	233	49	55	61	51	28	75	55	58	76	54	57	59	68	97	56
20PM0219	3201	104	70	79	135	66	76	68	54	71	88	66	80	82	75	87	101	150	87	84	51	97	81	259	89	82	394	85	34	81	76	86	32	244	62	68	74	64	67	88	66	31	89	67	68	72	81	110	69
20PM0232	3214	86	52	61	118	90	58	50	78	97	70	92	104	64	57	47	61	132	67	62	75	57	41	241	69	64	376	67	96	35	58	40	96	228	44	46	56	88	91	48	92	95	43	49	94	50	63	92	51
20PM0351	3313	95	61	70	126	57	67	59	45	38	79	59	71	73	66	78	92	141	80	75	42	88	72	250	82	73	385	76	63	72	67	77	63	237	53	59	65	55	32	79	59	62	80	58	61	63	72	101	60
20PM0387	3348	53	19	28	89	61	25	17	49	68	37	63	75	31	24	40	54	103	42	37	46	50	34	212	44	31	347	34	67	34	25	39	67	199	9	21	23	59	62	41	63	66	42	14	65	25	30	59	18
20PM0401	3362	48	14	23	84	56	20	12	44	63	32	58	70	26	19	35	49	98	37	32	41	45	29	207	39	26	342	29	62	29	20	34	62	194	4	16	18	54	57	36	58	61	37	9	60	20	25	54	13
20PM0421	3382	53	19	28	89	61	25	17	49	68	37	63	75	31	24	40	54	103	42	37	46	50	34	212	44	31	347	34	67	34	25	39	67	199	9	21	23	59	62	41	63	66	42	14	65	25	30	59	18
20PM0422	3383	95	61	70	126	57	67	59	45	38	79	59	71	73	66	78	92	141	80	75	42	88	72	250	82	73	385	76	63	72	67	77	63	237	53	59	65	55	32	79	59	62	80	58	61	63	72	101	60
20PM0431	3392	104	70	79	135	66	76	68	54	73	88	68	80	82	75	87	101	150	89	84	51	97	81	259	91	82	394	85	34	81	76	86	26	246	62	68	74	64	67	88	68	25	89	67	70	72	81	110	69
21PM0010	3414	66	32	41	98	70	38	30	58	77	50	72	84	44	37	21	35	112	47	42	55	31	15	221	49	44	356	47	76	21	38	26	76	208	24	26	36	68	71	22	72	75	29	29	74	30	43	72	31
21PM0011	3415	64	28	37	100	72	34	26	60	79	48	74	86	42	33	51	65	114	53	48	57	61	45	223	55	40	358	45	78	45	34	50	78	210	22	32	32	70	73	52	74	77	53	27	76	36	41	70	25
21PM0012	3416	67	31	32	103	75	37	29	63	82	51	77	89	45	28	54	68	117	56	51	60	64	48	226	58	5	361	48	81	48	37	53	81	213	25	35	27	73	76	55	77	80	56	30	79	39	44	73	30
21PM0013	3417	93	59	68	124	55	65	57	43	62	77	57	69	71	64	76	90	139	78	73	40	86	70	248	80	71	383	74	23	70	65	75	21	235	51	57	63	53	56	77	57	20	78	56	59	61	70	99	58
21PM0014	3418	70	34	17	106	78	40	32	66	85	54	80	92	48	31	57	71	120	59	54	63	67	51	229	61	38	364	51	84	51	40	56	84	216	28	38	30	76	79	58	80	83	59	33	82	42	47	76	33
21PM0015	3419	276	242	251	308	280	248	240	268	287	260	282	294	254	247	259	273	322	261	256	265	269	253	425	263	254	268	257	286	253	248	258	286	294	234	240	246	278	281	260	282	285	261	239	284	244	253	282	241
21PM0016	3420	104	70	79	135	66	76	68	54	73	88	68	80	82	75	87	101	150	89	84	51	97	81	259	91	82	394	85	34	81	76	86	14	246	62	68	74	64	67	88	68	13	89	67	70	72	81	110	69
21PM0017	3421	88	54	63	119	50	60	52	14	57	72	52	40	66	59	71	85	134	73	68	11	81	65	243	75	66	378	69	56	65	60	70	56	230	46	52	58	48	51	72	52	55	73	51	54	56	65	94	53
21PM0018	3422	70	36	45	106	78	42	34	66	85	44	80	92	24	41	57	71	120	57	52	63	67	51	229	59	48	364	27	84	51	42	56	84	216	28	38	40	76	79	58	80	83	59	33	82	42	23	76	35
21PM0019	3423	73	39	48	109	81	45	37	69	88	47	83	95	25	44	60	74	123	62	57	66	70	54	232	64	51	367	14	87	54	45	59	87	219	31	41	43	79	82	61	83	86	62	36	85	45	24	79	38
21PM0020	3424	118	84	93	149	60	90	82	68	87	102	62	94	96	89	101	115	164	103	98	65	111	95	273	105	96	408	99	86	95	90	100	86	260	76	82	88	54	81	102	62	85	103	81	64	86	95	124	83
21PM0021	3425	62	28	37	94	66	34	26	54	73	46	68	80	40	33	41	55	108	33	28	51	51	35	217	35	40	352	43	72	35	34	40	72	204	20	4	32	64	67	42	68	71	43	25	70	10	39	68	27
21PM0022	3426	101	67	76	132	41	73	65	51	68	85	35	77	79	72	84	98	147	84	81	48	94	78	256	86	79	391	82	69	78	73	83	69	241	59	65	71	41	64	85	1	68	86	64	3	69	78	107	66
21PM0023	3427	53	17	26	89	61	23	15	49	68	37	63	75	31	22	40	54	103	42	37	46	50	34	212	44	29	347	34	67	34	23	39	67	199	11	21	21	59	62	41	63	66	42	16	65	25	30	59	14
21PM0024	3428	235	201	210	267	239	207	199	227	246	219	241	253	213	206	218	232	281	220	215	224	228	212	382	222	213	401	216	243	212	207	217	243	63	193	199	205	237	240	219	241	242	220	198	243	203	212	241	198
21PM0025	3429	236	202	211	268	240	208	200	228	247	220	242	254	214	207	219	233	282	221	216	225	229	213	383	223	214	402	217	244	213	208	218	244	64	194	200	206	238	241	220	242	243	221	199	244	204	213	242	199
21PM0026	3430	81	63	72	133	105	69	61	93	112	81	107	119	75	68	84	98	147	86	81	90	94	78	256	88	75	391	78	111	78	69	83	111	243	55	65	67	103	106	85	107	110	86	60	109	69	74	87	62
21PM0027	3431	67	33	42	103	75	39	31	63	82	25	77	89	35	38	54	68	117	56	51	60	64	48	226	58	45	361	38	81	48	39	53	81	213	25	35	37	73	76	55	77	80	56	30	79	39	34	73	32
21PM0028	3432	78	62	71	132	104	68	60	92	111	80	106	118	74	67	83	97	146	85	80	89	93	77	255	87	74	390	77	110	77	68	82	110	242	54	64	66	102	105	84	106	109	85	59	108	68	73	10	61
21PM0029	3433	70	36	45	106	78	42	34	66	85	28	80	92	38	41	57	71	120	59	54	63	67	51	229	61	48	364	41	84	51	42	56	84	216	28	38	40	76	79	58	80	83	59	33	82	42	37	76	35
21PM0030	3434	63	27	36	99	71	33	25	59	78	47	73	85	41	32	50	64	113	52	47	56	60	44	222	54	39	357	44	77	44	33	49	77	209	21	31	31	69	72	51	73	76	52	26	75	35	40	69	22
21PM0031	3435	54	20	29	90	62	26	18	50	69	38	64	76	32	25	41	55	104	43	38	47	51	35	213	45	32	348	35	68	35	26	40	68	200	10	22	24	60	63	42	64	67	43	15	66	26	31	60	19
21PM0032	3436	104	70	79	135	66	76	68	54	73	88	68	80	82	75	87	101	150	89	84	51	97	81	259	91	82	394	85	34	81	76	86	10	246	62	68	74	64	67	88	68	9	89	67	70	72	81	110	69
21PM0033	3437	71	37	46	107	79	43	35	67	86	45	81	93	25	42	58	72	121	60	55	64	68	52	230	62	49	365	28	85	52	43	57	85	217	29	39	41	77	80	59	81	84	60	34	83	43	24	77	36
21PM0042	3446	47	13	22	83	55	19	11	43	62	31	57	69	25	18	34	48	97	36	31	40	44	28	206	38	25	341	28	61	28	19	33	61	193	5	15	17	53	56	35	57	60	36	10	59	19	24	53	12
21PM0043	3447	81	63	72	133	105	69	61	93	112	81	107	119	75	68	84	98	147	86	81	90	94	78	256	88	75	391	78	111	78	69	83	111	243	55	65	67	103	106	85	107	110	86	60	109	69	74	87	62
21PM0044	3448	77	43	52	113	85	49	41	73	92	51	87	99	33	48	64	78	127	66	61	70	74	58	236	68	55	371	38	91	58	49	63	91	223	35	45	47	83	86	65	87	90	66	40	89	49	32	83	42
21PM0045	3449	294	260	269	326	298	266	258	286	305	278	300	312	272	265	276	290	340	279	274	283	286	270	443	281	272	286	275	304	270	266	275	304	312	252	258	264	296	299	277	300	303	278	257	302	262	271	300	259
21PM0046	3450	94	60	69	125	56	66	58	44	37	78	58	70	72	65	77	91	140	79	74	41	87	71	249	81	72	384	75	62	71	66	76	62	236	52	58	64	54	31	78	58	61	79	57	60	62	71	100	59
21PM0047	3451	95	61	70	126	57	67	59	45	38	79	59	71	73	66	78	92	141	80	75	42	88	72	250	82	73	385	76	63	72	67	77	63	237	53	59	65	55	32	79	59	62	80	58	61	63	72	101	60
21PM0048	3452	51	17	26	87	59	23	15	47	66	35	61	73	29	22	38	52	101	40	35	44	48	32	210	42	29	345	32	65	32	23	37	65	197	7	19	21	57	60	39	61	64	40	12	63	23	28	57	16
21PM0079	3479	54	20	29	90	62	26	18	50	69	38	64	76	32	25	41	55	104	41	36	47	51	35	213	43	32	348	35	68	35	26	40	68	200	10	22	24	60	63	42	64	67	43	15	66	26	31	60	19
SD3246	SD3246	231	197	206	263	235	203	195	223	242	215	237	249	209	202	214	228	277	216	211	220	224	208	378	218	209	395	212	241	208	203	213	241	157	189	195	201	233	236	215	237	240	216	194	239	199	208	237	196
[truncated: 127 more columns]

## Sheet: cgMLST
	21PM0015	05PM0074	11PM0240	12PM0180	18PM0129	21PM0024	21PM0025	21PM0045	11PM0032	18PM0284	21PM0042	18PM0285	18PM0003	19PM0252	18PM0175	21PM0021	11PM0002	17PM0184	13PM0019	16PM0039	17PM0110	11PM0021	16PM0008	17PM0238	18PM0155	11PM0022	16PM0249	18PM0025	17PM0311	18PM0013	17PM0279	12PM0041	21PM0010	17PM0145	17PM0156	12PM0138	18PM0235	17PM0274	13PM0153	16PM0255	11PM0112	10PM0029	20PM0232	18PM0283	18PM0274	08PM0038	17PM0035	21PM0027	07PM0108
21PM0015	0	264	177	174	176	177	179	82	263	267	256	256	254	257	257	253	259	256	251	254	253	258	262	258	252	251	252	251	250	250	251	255	252	254	255	256	257	257	259	269	265	263	258	259	261	271	258	261	265
05PM0074	264	0	334	251	253	251	253	291	265	268	21	74	75	74	74	72	78	74	69	72	72	80	84	75	70	69	71	70	70	70	70	74	70	73	74	77	78	78	80	86	82	80	78	79	83	80	65	28	31
11PM0240	177	334	0	243	246	249	251	208	327	332	327	325	324	326	326	323	329	326	321	324	323	327	333	328	322	321	323	323	321	321	323	326	321	325	326	327	328	328	330	338	335	333	328	329	332	338	331	333	336
12PM0180	174	251	243	0	2	46	48	204	249	253	244	239	239	241	241	238	244	240	235	238	237	243	250	242	236	235	238	237	237	237	237	241	238	239	241	243	244	244	244	252	249	247	245	246	248	258	245	250	253
18PM0129	176	253	246	2	0	48	50	206	252	255	246	241	241	243	243	240	246	242	237	240	239	245	252	244	238	237	240	239	239	239	239	243	240	241	243	245	246	246	246	254	251	249	247	248	250	260	247	252	255
21PM0024	177	251	249	46	48	0	2	208	253	256	244	240	241	242	242	240	245	242	237	240	239	244	251	243	237	236	239	239	238	238	239	242	239	240	243	244	245	245	243	254	250	248	246	247	249	259	245	251	254
21PM0025	179	253	251	48	50	2	0	210	255	258	246	242	243	244	244	242	247	244	239	242	241	246	253	245	239	238	241	241	240	240	241	244	241	242	245	246	247	247	245	256	252	250	248	249	251	261	247	253	256
21PM0045	82	291	208	204	206	208	210	0	292	295	283	282	280	283	283	279	284	282	277	280	279	285	289	284	278	277	278	277	276	276	277	280	277	279	281	283	280	279	287	295	291	289	283	283	286	297	285	288	292
11PM0032	263	265	327	249	252	253	255	292	0	11	260	260	258	261	261	257	261	258	254	257	256	262	267	260	256	255	256	254	255	255	254	260	255	257	261	261	262	262	261	272	267	266	261	262	263	275	263	267	269
18PM0284	267	268	332	253	255	256	258	295	11	0	263	262	260	263	263	259	263	260	256	259	258	265	270	262	258	257	258	256	257	257	256	262	257	259	263	264	264	264	264	274	269	268	263	264	265	279	266	270	272
21PM0042	256	21	327	244	246	244	246	283	260	263	0	68	69	68	68	66	72	68	63	66	66	74	78	69	64	63	65	64	64	64	64	68	64	67	68	71	72	72	74	81	77	75	72	73	77	73	58	20	24
18PM0285	256	74	325	239	241	240	242	282	260	262	68	0	33	14	14	30	36	32	27	30	30	19	34	15	8	7	21	20	20	20	20	24	17	24	25	28	29	29	18	46	41	39	29	29	33	87	73	75	78
18PM0003	254	75	324	239	241	241	243	280	258	260	69	33	0	34	34	11	25	11	8	9	7	38	41	36	29	28	30	29	29	29	29	33	30	33	34	37	35	36	38	35	30	28	35	36	42	88	74	75	78
19PM0252	257	74	326	241	243	242	244	283	261	263	68	14	34	0	2	31	37	33	28	31	31	19	36	15	8	7	23	22	22	22	22	26	19	26	27	30	31	31	20	47	42	40	31	31	35	88	74	75	78
18PM0175	257	74	326	241	243	242	244	283	261	263	68	14	34	2	0	31	37	33	28	31	31	19	36	15	8	7	23	22	22	22	22	26	19	26	27	30	31	31	20	47	42	40	31	31	35	88	74	75	78
21PM0021	253	72	323	238	240	240	242	279	257	259	66	30	11	31	31	0	22	10	3	8	8	36	39	33	26	25	27	26	25	25	26	30	27	30	31	34	34	34	36	31	26	24	34	35	39	86	71	72	75
11PM0002	259	78	329	244	246	245	247	284	261	263	72	36	25	37	37	22	0	24	19	22	22	42	45	39	32	31	32	32	32	32	32	35	33	36	36	39	40	40	42	32	27	25	39	40	44	92	77	79	82
17PM0184	256	74	326	240	242	242	244	282	258	260	68	32	11	33	33	10	24	0	7	8	8	38	41	35	28	27	29	28	28	28	28	32	29	32	33	36	37	37	38	34	29	27	36	37	41	88	73	74	77
13PM0019	251	69	321	235	237	237	239	277	254	256	63	27	8	28	28	3	19	7	0	5	5	33	36	30	23	22	24	23	23	23	23	27	24	27	28	31	32	32	33	29	24	22	31	32	36	83	68	69	72
16PM0039	254	72	324	238	240	240	242	280	257	259	66	30	9	31	31	8	22	8	5	0	6	36	39	33	26	25	27	26	26	26	26	30	27	30	31	34	35	35	35	32	27	25	34	35	39	86	71	71	75
17PM0110	253	72	323	237	239	239	241	279	256	258	66	30	7	31	31	8	22	8	5	6	0	36	39	33	26	25	27	26	26	26	26	30	27	30	31	34	35	35	36	32	27	25	34	35	39	86	71	72	75
11PM0021	258	80	327	243	245	244	246	285	262	265	74	19	38	19	19	36	42	38	33	36	36	0	37	20	13	12	26	24	24	24	24	29	23	29	31	34	34	34	24	51	47	45	35	34	38	93	79	81	84
16PM0008	262	84	333	250	252	251	253	289	267	270	78	34	41	36	36	39	45	41	36	39	39	37	0	37	30	29	15	28	28	28	28	20	31	30	22	24	35	35	39	56	51	49	34	33	37	97	83	85	87
17PM0238	258	75	328	242	244	243	245	284	260	262	69	15	36	15	15	33	39	35	30	33	33	20	37	0	9	8	24	23	23	23	23	26	20	27	28	31	32	32	21	49	44	42	32	32	36	89	74	75	79
18PM0155	252	70	322	236	238	237	239	278	256	258	64	8	29	8	8	26	32	28	23	26	26	13	30	9	0	1	17	16	16	16	16	20	13	20	21	24	25	25	14	42	37	35	25	25	29	83	69	71	74
11PM0022	251	69	321	235	237	236	238	277	255	257	63	7	28	7	7	25	31	27	22	25	25	12	29	8	1	0	16	15	15	15	15	19	12	19	20	23	24	24	13	41	36	34	24	24	28	82	68	70	73
16PM0249	252	71	323	238	240	239	241	278	256	258	65	21	30	23	23	27	32	29	24	27	27	26	15	24	17	16	0	16	16	16	16	7	18	17	9	12	22	22	27	43	38	36	21	20	24	83	70	72	74
18PM0025	251	70	323	237	239	239	241	277	254	256	64	20	29	22	22	26	32	28	23	26	26	24	28	23	16	15	16	0	8	8	0	19	17	19	20	22	25	25	25	42	37	35	23	24	28	82	69	71	74
17PM0311	250	70	321	237	239	238	240	276	255	257	64	20	29	22	22	25	32	28	23	26	26	24	28	23	16	15	16	8	0	0	8	19	17	19	20	22	25	25	25	42	37	35	23	24	28	82	69	71	74
18PM0013	250	70	321	237	239	238	240	276	255	257	64	20	29	22	22	25	32	28	23	26	26	24	28	23	16	15	16	8	0	0	8	19	17	19	20	22	25	25	25	42	37	35	23	24	28	82	69	71	74
17PM0279	251	70	323	237	239	239	241	277	254	256	64	20	29	22	22	26	32	28	23	26	26	24	28	23	16	15	16	0	8	8	0	19	17	19	20	22	25	25	25	42	37	35	23	24	28	82	69	71	74
12PM0041	255	74	326	241	243	242	244	280	260	262	68	24	33	26	26	30	35	32	27	30	30	29	20	26	20	19	7	19	19	19	19	0	21	20	12	15	25	25	30	46	41	39	24	23	27	87	73	74	78
21PM0010	252	70	321	238	240	239	241	277	255	257	64	17	30	19	19	27	33	29	24	27	27	23	31	20	13	12	18	17	17	17	17	21	0	21	22	25	26	26	23	43	38	36	25	26	30	84	70	71	74
17PM0145	254	73	325	239	241	240	242	279	257	259	67	24	33	26	26	30	36	32	27	30	30	29	30	27	20	19	17	19	19	19	19	20	21	0	21	24	27	27	30	46	41	39	24	24	28	87	73	74	77
17PM0156	255	74	326	241	243	243	245	281	261	263	68	25	34	27	27	31	36	33	28	31	31	31	22	28	21	20	9	20	20	20	20	12	22	21	0	3	26	26	31	47	42	40	26	25	29	88	74	75	78
12PM0138	256	77	327	243	245	244	246	283	261	264	71	28	37	30	30	34	39	36	31	34	34	34	24	31	24	23	12	22	22	22	22	15	25	24	3	0	29	29	34	50	45	43	29	28	32	91	77	78	81
18PM0235	257	78	328	244	246	245	247	280	262	264	72	29	35	31	31	34	40	37	32	35	35	34	35	32	25	24	22	25	25	25	25	25	26	27	26	29	0	2	35	50	45	43	25	26	32	91	77	79	82
17PM0274	257	78	328	244	246	245	247	279	262	264	72	29	36	31	31	34	40	37	32	35	35	34	35	32	25	24	22	25	25	25	25	25	26	27	26	29	2	0	35	50	45	43	25	26	32	91	77	79	82
13PM0153	259	80	330	244	246	243	245	287	261	264	74	18	38	20	20	36	42	38	33	35	36	24	39	21	14	13	27	25	25	25	25	30	23	30	31	34	35	35	0	52	47	45	35	35	39	92	78	81	84
16PM0255	269	86	338	252	254	254	256	295	272	274	81	46	35	47	47	31	32	34	29	32	32	51	56	49	42	41	43	42	42	42	42	46	43	46	47	50	50	50	52	0	9	8	49	50	54	101	86	88	91
11PM0112	265	82	335	249	251	250	252	291	267	269	77	41	30	42	42	26	27	29	24	27	27	47	51	44	37	36	38	37	37	37	37	41	38	41	42	45	45	45	47	9	0	3	45	46	50	97	82	84	87
10PM0029	263	80	333	247	249	248	250	289	266	268	75	39	28	40	40	24	25	27	22	25	25	45	49	42	35	34	36	35	35	35	35	39	36	39	40	43	43	43	45	8	3	0	43	44	48	95	80	82	85
20PM0232	258	78	328	245	247	246	248	283	261	263	72	29	35	31	31	34	39	36	31	34	34	35	34	32	25	24	21	23	23	23	23	24	25	24	26	29	25	25	35	49	45	43	0	0	18	91	77	78	81
18PM0283	259	79	329	246	248	247	249	283	262	264	73	29	36	31	31	35	40	37	32	35	35	34	33	32	25	24	20	24	24	24	24	23	26	24	25	28	26	26	35	50	46	44	0	0	18	92	78	79	82
18PM0274	261	83	332	248	250	249	251	286	263	265	77	33	42	35	35	39	44	41	36	39	39	38	37	36	29	28	24	28	28	28	28	27	30	28	29	32	32	32	39	54	50	48	18	18	0	96	82	84	87
08PM0038	271	80	338	258	260	259	261	297	275	279	73	87	88	88	88	86	92	88	83	86	86	93	97	89	83	82	83	82	82	82	82	87	84	87	88	91	91	91	92	101	97	95	91	92	96	0	54	80	83
17PM0035	258	65	331	245	247	245	247	285	263	266	58	73	74	74	74	71	77	73	68	71	71	79	83	74	69	68	70	69	69	69	69	73	70	73	74	77	77	77	78	86	82	80	77	78	82	54	0	65	68
21PM0027	261	28	333	250	252	251	253	288	267	270	20	75	75	75	75	72	79	74	69	71	72	81	85	75	71	70	72	71	71	71	71	74	71	74	75	78	79	79	81	88	84	82	78	79	84	80	65	0	15
07PM0108	265	31	336	253	255	254	256	292	269	272	24	78	78	78	78	75	82	77	72	75	75	84	87	79	74	73	74	74	74	74	74	78	74	77	78	81	82	82	84	91	87	85	81	82	87	83	68	15	0
21PM0029	262	30	333	251	253	252	254	289	268	271	23	77	77	76	76	74	81	76	71	74	74	83	87	77	73	72	74	73	73	73	73	76	73	76	77	80	81	81	83	90	86	84	80	81	86	82	67	14	17
11PM0244	261	29	330	248	250	249	251	288	267	270	22	76	76	76	76	73	79	75	70	73	73	81	86	77	72	71	73	72	72	72	72	76	72	75	76	79	79	79	82	89	85	83	78	80	85	80	66	19	22
21PM0018	264	30	333	252	254	253	255	292	268	271	23	77	76	77	77	74	79	76	71	74	74	83	87	78	73	72	74	73	73	73	73	77	73	76	77	80	80	81	83	90	86	84	79	81	86	82	67	20	23
21PM0044	262	29	331	251	253	252	254	291	268	271	23	77	77	77	77	74	80	76	71	74	74	83	87	78	73	72	74	73	73	73	73	77	73	76	77	80	81	81	83	90	86	84	79	81	86	82	67	19	23
21PM0033	266	33	337	255	257	255	256	293	272	275	26	80	80	80	80	77	83	79	74	77	77	86	90	81	76	75	77	75	75	75	75	80	76	79	80	83	84	84	86	93	89	87	82	84	89	85	70	23	26
10PM0020	260	120	333	244	246	244	246	287	266	269	113	110	110	110	110	107	113	109	104	107	107	111	119	112	106	105	107	105	106	106	106	110	107	110	111	113	114	114	115	119	116	114	113	114	118	132	118	118	121
05PM0089	259	117	331	245	247	245	247	285	265	268	110	108	108	109	109	105	111	107	102	104	105	111	117	110	104	103	105	104	104	104	104	108	105	106	109	111	112	112	112	119	115	113	110	111	115	126	114	116	119
06PM0062	253	59	323	241	243	241	243	279	258	261	51	66	67	67	67	64	70	66	61	64	64	72	76	68	62	61	63	62	62	62	62	66	63	66	67	70	70	70	71	79	75	73	70	71	74	33	34	58	61
20PM0351	257	64	329	243	245	243	245	283	261	264	57	72	73	73	73	70	76	72	67	70	70	78	82	73	68	67	69	68	68	68	68	72	69	72	73	76	76	76	77	85	81	79	76	77	81	54	7	64	67
20PM0422	257	64	329	243	245	243	245	283	261	264	57	72	73	73	73	70	76	72	67	70	70	78	82	73	68	67	69	68	68	68	68	72	69	72	73	76	76	76	77	85	81	79	76	77	81	54	7	64	67
20PM0219	268	76	338	255	257	254	256	295	272	276	69	84	84	84	84	81	87	83	78	81	81	90	94	86	80	79	81	79	78	78	79	84	80	83	85	88	87	87	89	96	92	90	87	88	92	65	49	76	79
21PM0020	271	83	345	262	264	261	263	298	280	283	75	90	88	91	91	86	93	89	84	87	87	96	100	92	86	85	87	86	86	86	86	90	85	89	91	94	91	91	96	101	97	95	92	93	99	72	58	82	86
09PM0086	263	22	334	250	252	250	252	289	266	269	21	74	75	74	74	72	78	74	69	72	72	80	84	75	70	69	71	70	70	70	70	74	70	72	74	77	78	78	79	87	83	81	78	79	83	80	65	28	31
18PM0258	259	24	330	246	248	246	248	285	263	266	11	71	72	71	71	69	75	71	66	69	69	77	81	72	67	66	68	67	67	67	67	71	67	70	71	74	75	75	77	84	80	78	75	76	80	76	61	23	26
18PM0127	273	37	345	262	264	262	264	299	277	280	34	88	88	88	88	85	92	88	83	86	86	92	98	89	84	83	85	84	84	84	84	88	84	87	88	91	91	92	93	101	97	95	92	93	96	93	78	41	44
19PM0108	264	27	336	252	255	253	255	291	268	272	24	78	79	78	78	75	82	78	73	76	76	82	87	79	74	73	75	74	74	74	74	78	74	77	78	80	82	82	83	91	87	85	82	83	87	82	68	31	34
16PM0244	263	28	334	251	253	251	253	289	266	269	14	75	76	75	75	73	79	75	70	73	73	81	85	76	71	70	72	71	71	71	71	75	71	74	75	78	79	79	80	88	84	82	79	80	84	80	65	27	30
16PM0276	260	24	331	247	249	247	249	286	263	266	11	71	72	71	71	69	75	71	66	69	69	77	81	72	67	66	68	67	67	67	67	71	67	70	71	74	75	75	77	84	80	78	75	76	80	76	61	23	26
17PM0064	261	25	331	248	250	248	250	287	264	267	12	71	72	71	71	69	75	71	66	69	69	77	81	72	67	66	68	67	67	67	67	71	67	70	71	74	75	75	77	83	79	77	75	76	80	77	62	24	27
19PM0014	262	26	333	249	251	249	251	288	265	268	13	72	73	72	72	70	76	72	67	70	70	78	82	73	68	67	69	68	68	68	68	72	68	71	72	75	76	76	78	84	80	78	76	77	81	78	63	25	28
19PM0126	262	26	333	249	251	249	251	288	265	268	13	72	73	72	72	70	76	72	67	70	70	78	82	73	68	67	69	68	68	68	68	72	68	71	72	75	76	76	78	84	80	78	76	77	81	78	63	25	28
20PM0401	262	26	333	249	251	249	251	288	265	268	13	72	73	72	72	70	76	72	67	70	70	78	82	73	68	67	69	68	68	68	68	72	68	71	72	75	76	76	78	84	80	78	76	77	81	78	63	25	28
21PM0079	262	27	333	249	251	249	251	288	265	268	13	73	74	73	73	71	77	73	68	71	71	79	83	74	69	68	70	69	69	69	69	73	69	72	73	76	77	77	79	86	82	80	77	78	82	77	62	26	29
19PM0052	262	26	333	249	251	249	251	288	265	268	13	72	73	72	72	70	76	72	67	70	70	78	82	73	68	67	69	68	68	68	68	72	68	70	72	75	76	76	78	85	81	79	76	77	81	78	63	25	28
19PM0213	262	26	333	249	251	249	251	288	265	268	13	72	73	72	72	70	76	72	67	70	70	78	82	73	68	67	69	68	68	68	68	72	68	70	72	75	76	76	78	85	81	79	76	77	81	78	63	25	28
16PM0240	259	23	330	246	248	246	248	285	262	265	10	70	71	70	70	68	74	70	65	68	68	76	80	71	66	65	67	66	66	66	66	70	66	69	70	73	74	74	76	83	79	77	74	75	79	75	60	22	25
18PM0069	258	23	329	246	248	246	248	285	261	265	10	70	71	70	70	68	74	70	65	68	68	76	80	71	66	65	67	66	66	66	66	70	66	69	70	73	74	74	76	83	79	77	74	75	79	75	60	22	25
18PM0088	260	24	331	246	248	246	248	285	263	266	11	71	69	71	71	68	74	70	65	68	68	77	81	72	67	66	68	67	67	67	67	71	67	70	71	74	73	73	77	83	79	77	73	74	80	76	61	23	26
16PM0284	259	23	330	246	248	246	248	285	262	265	10	70	71	70	70	68	74	70	65	68	68	76	80	71	66	65	67	66	66	66	66	70	66	69	70	73	74	74	76	83	79	77	74	75	79	75	60	22	25
17PM0080	259	23	330	246	248	246	248	285	262	265	10	70	71	70	70	68	74	70	65	68	68	76	80	71	66	65	67	66	66	66	66	70	66	69	70	73	74	74	76	83	79	77	74	75	79	75	60	22	25
12PM0181	260	25	331	247	250	248	250	287	263	267	12	72	73	72	72	70	76	72	67	70	70	77	81	73	68	67	69	68	68	68	68	72	68	71	72	74	76	76	77	85	81	79	76	77	81	76	62	24	27
18PM0176	261	24	332	248	250	248	250	287	264	267	11	71	72	71	71	69	75	71	66	69	69	77	81	72	67	66	68	67	67	67	67	71	67	70	71	74	75	75	77	84	80	78	75	76	80	76	61	23	26
18PM0257	259	24	330	247	249	247	249	285	263	266	11	71	72	71	71	69	75	71	66	69	69	77	81	72	67	66	68	67	67	67	67	71	67	70	71	74	75	75	77	84	80	78	75	76	80	75	61	23	26
21PM0048	261	26	333	249	251	249	251	286	265	268	13	73	74	73	73	71	77	73	68	71	71	79	83	74	69	68	70	69	69	69	69	73	69	72	73	76	77	77	79	86	82	80	77	78	82	78	63	24	28
21PM0031	260	25	331	247	249	247	249	285	263	266	11	71	72	71	71	69	75	71	66	69	69	77	81	72	67	66	68	67	67	67	67	71	67	70	71	74	75	75	77	84	80	78	75	76	80	75	60	24	27
19PM0128	263	27	334	249	251	249	251	289	266	268	14	74	75	74	74	72	78	74	69	72	72	80	84	75	70	69	71	70	70	70	70	74	70	73	74	77	78	78	80	87	83	81	78	79	83	79	64	26	29
20PM0004	261	26	332	248	250	248	250	286	264	267	13	72	71	72	72	70	76	72	67	70	70	78	82	73	68	67	69	68	68	68	68	72	68	71	72	75	74	74	78	85	81	79	74	75	81	77	62	25	28
19PM0090	259	23	330	246	248	246	248	285	262	265	10	70	71	70	70	68	74	70	65	68	68	76	80	71	66	65	67	66	66	66	66	70	66	69	70	73	74	74	76	83	79	77	74	75	79	75	60	22	25
18PM0070	260	24	331	247	249	247	249	286	262	265	11	71	72	71	71	69	75	71	66	69	69	77	81	72	67	66	68	67	67	67	67	71	67	70	71	74	75	75	77	84	80	78	75	76	80	76	61	23	26
20PM0006	263	27	334	250	252	250	252	288	266	269	14	74	75	74	74	72	77	74	69	72	72	80	84	75	70	69	71	70	70	70	70	74	70	73	74	77	78	78	80	87	83	81	78	79	83	79	64	26	29
17PM0278	262	25	333	249	251	249	251	288	265	268	12	72	73	72	72	70	76	72	67	69	70	78	82	73	68	67	69	68	68	68	68	72	68	71	72	75	76	76	77	85	81	79	76	77	81	77	62	24	27
18PM0166	259	24	330	246	248	246	248	285	263	266	11	71	71	71	71	69	75	71	66	68	69	77	81	72	67	66	68	67	67	67	67	71	67	70	71	74	74	75	76	84	80	78	75	76	80	76	61	23	26
20PM0005	262	28	331	250	252	250	252	287	266	269	15	75	76	75	75	73	79	75	70	73	73	81	85	75	71	70	72	71	71	71	71	75	71	74	75	78	79	79	81	88	84	82	79	80	84	80	65	27	30
16PM0273	257	15	328	244	246	244	246	283	260	263	14	68	69	68	68	66	72	68	63	66	66	74	78	69	64	63	65	64	64	64	64	68	64	67	68	71	72	72	74	81	77	75	72	73	77	73	58	21	24
17PM0003	261	28	332	248	250	248	250	288	264	267	20	75	76	75	75	73	78	75	70	73	73	81	85	76	71	70	72	71	71	71	71	75	71	74	75	78	79	79	81	87	83	81	79	80	84	80	65	27	31
16PM0280	261	27	332	247	249	247	249	288	263	266	20	74	75	74	74	72	77	74	69	72	72	80	84	75	70	69	71	70	70	70	70	74	70	73	74	77	78	78	80	86	82	80	78	79	83	79	64	27	30
17PM0313	260	26	331	246	248	246	248	287	262	265	19	73	74	73	73	71	77	73	68	71	71	79	83	73	69	68	70	69	69	69	69	73	69	72	73	76	77	77	79	86	82	80	77	78	82	78	63	26	29
18PM0027	259	25	330	245	247	245	247	286	261	264	18	72	73	72	72	70	76	72	67	70	70	78	82	73	68	67	69	68	68	68	68	72	68	71	72	75	76	76	78	85	81	79	76	77	81	77	62	25	28
21PM0011	264	28	334	251	253	250	252	291	267	270	20	75	75	75	75	72	78	74	69	72	72	80	85	76	71	70	72	71	71	71	71	75	71	74	75	77	79	79	81	87	83	81	79	80	84	80	65	27	31
21PM0030	265	30	335	251	252	247	250	293	268	271	23	74	77	75	76	74	80	75	71	74	73	79	84	77	71	70	73	72	71	71	71	75	72	74	75	77	80	80	80	89	84	83	80	81	85	81	65	29	32
16PM0173	261	25	331	248	250	246	248	288	264	267	18	72	72	72	72	69	75	71	66	69	69	77	82	73	68	67	69	68	68	68	68	72	68	71	71	74	76	76	78	84	80	78	75	76	81	77	62	24	27
13PM0035	255	13	326	242	244	242	244	281	258	261	12	66	67	66	66	64	70	66	61	64	64	72	76	67	62	61	63	62	62	62	62	66	62	65	66	69	70	70	72	79	75	73	70	71	75	71	56	19	22
06PM0014	255	19	326	242	244	242	244	282	258	261	12	66	67	66	66	64	70	66	61	64	64	72	76	67	62	61	63	62	62	62	62	66	62	65	66	69	70	70	72	79	75	73	70	71	75	71	56	19	22
21PM0012	263	22	333	251	253	251	253	289	267	269	21	75	76	75	75	73	79	75	70	73	73	81	85	76	71	70	72	71	71	71	71	75	71	74	75	78	79	79	81	88	84	82	79	80	84	79	65	28	31
11PM0229	263	22	333	251	253	251	253	289	267	269	21	74	76	75	75	73	79	75	70	73	73	81	85	76	71	70	72	71	71	71	71	75	71	74	75	78	79	79	81	88	84	82	79	80	84	79	65	28	31
21PM0014	262	13	332	249	251	249	251	289	264	267	20	72	74	73	73	71	77	73	68	71	71	79	83	74	69	68	70	69	69	69	69	73	69	72	73	76	77	77	79	86	82	80	77	78	82	79	64	27	30
21PM0028	281	54	354	268	270	268	270	308	285	288	47	97	98	97	97	94	100	97	92	95	95	103	106	98	93	92	93	93	93	93	93	96	94	96	96	99	100	100	103	110	106	104	100	101	104	101	86	54	57
16PM0136	282	53	355	269	271	270	272	309	285	287	46	96	97	96	96	93	99	96	91	94	94	102	105	97	92	91	92	92	92	92	92	95	93	95	95	98	99	99	102	109	105	103	99	100	104	100	85	53	56
21PM0023	261	26	331	248	250	248	250	287	264	267	19	72	73	72	72	70	75	72	67	70	70	76	82	73	68	67	69	68	68	68	68	72	68	71	72	75	76	76	78	85	81	79	76	77	81	77	63	26	29
21PM0043	270	41	343	256	258	256	258	297	271	273	34	83	83	83	83	81	87	83	78	80	81	89	94	84	79	78	81	79	79	79	79	84	79	81	83	86	86	87	89	95	91	89	87	88	92	88	73	41	44
19PM0249	268	39	341	253	255	254	256	296	269	271	32	82	82	82	82	79	85	81	76	78	79	88	92	83	78	77	79	77	77	77	77	82	78	80	82	85	85	85	88	94	90	88	85	86	90	86	71	39	42
21PM0026	271	41	344	257	259	257	259	300	272	274	34	84	84	84	84	81	87	83	78	80	81	90	93	85	80	79	81	79	79	79	79	84	80	82	84	87	87	87	90	96	92	90	87	88	92	88	73	41	44
19PM0343	260	30	331	247	250	247	249	287	266	270	23	77	78	77	77	75	81	77	72	75	75	82	86	78	73	72	74	73	73	73	73	77	73	76	77	78	81	81	82	90	86	84	81	82	86	81	67	30	33
21PM0013	258	66	329	246	248	246	248	286	260	263	59	73	73	73	73	70	76	72	67	70	70	79	83	75	69	68	70	68	68	68	68	73	69	72	74	77	75	75	78	85	81	79	76	77	81	54	39	66	69
07PM0086	258	67	328	244	246	244	246	285	264	267	59	74	75	75	75	71	78	74	69	72	72	80	84	76	70	69	71	70	69	69	70	74	71	74	75	78	78	78	79	86	82	80	78	79	83	56	23	66	70
08PM0033	258	66	331	246	248	247	249	285	264	267	59	72	72	73	73	69	76	71	66	69	69	77	82	74	68	67	69	68	68	68	68	72	68	72	73	76	76	76	78	85	81	79	76	77	81	54	40	64	67
17PM0052	256	63	326	242	244	243	245	282	260	263	56	69	68	70	70	65	72	67	62	65	65	74	78	71	65	64	65	64	64	64	64	68	65	68	69	72	73	73	75	81	77	75	72	73	77	53	38	61	64
18PM0065	260	68	330	246	248	247	249	287	263	266	61	74	73	75	75	70	77	72	67	70	70	79	83	76	70	69	70	69	69	69	69	73	70	73	74	77	78	78	80	86	82	80	76	78	82	57	42	66	69
21PM0047	256	63	328	242	244	242	244	283	260	263	56	71	72	72	72	69	75	71	66	69	69	77	81	72	67	66	68	67	67	67	67	71	68	71	72	75	75	75	76	84	80	78	75	76	80	53	10	62	66
21PM0046	258	65	330	244	246	244	246	284	263	266	58	73	74	74	74	71	77	73	68	71	71	79	83	74	69	68	70	69	69	69	69	73	70	73	74	77	77	76	78	86	82	80	77	78	82	56	13	65	68
18PM0008	257	64	329	243	245	243	245	284	261	264	57	72	73	73	73	69	76	72	67	70	70	78	82	73	68	67	69	68	68	68	68	72	69	72	73	76	75	75	77	84	80	78	76	77	81	54	7	64	67
19PM0341	259	66	331	245	247	245	247	286	263	266	59	74	75	75	75	71	78	74	69	72	72	80	84	74	70	69	71	70	70	70	70	74	71	74	75	78	77	77	79	86	82	80	78	79	83	56	9	66	69
17PM0304	257	64	329	243	245	243	245	284	261	264	57	72	73	73	73	69	76	72	67	70	70	78	82	73	68	67	69	68	68	68	68	72	69	72	73	76	75	75	77	84	80	78	76	77	81	54	7	64	67
20PM0218	256	62	328	242	244	242	244	283	260	263	55	70	71	71	71	68	74	70	65	68	68	76	80	71	66	65	67	66	66	66	66	70	67	70	71	74	74	74	75	83	79	77	74	75	79	52	5	62	65
17PM0032	257	64	330	244	246	244	246	284	262	265	57	72	73	73	73	70	76	72	67	70	70	78	82	73	68	67	69	68	68	68	68	72	69	72	73	76	76	76	77	85	81	79	76	77	81	53	1	64	67
16PM0265	256	63	329	243	245	243	245	283	261	264	56	71	72	72	72	69	75	71	66	69	69	77	81	72	67	66	68	67	67	67	67	71	68	71	72	75	75	75	76	84	80	78	75	76	80	53	2	63	66
13PM0095	256	62	327	245	247	245	247	283	263	266	56	67	68	68	68	65	71	67	62	65	65	72	76	69	63	62	63	62	62	62	62	66	63	65	67	70	71	71	73	80	76	74	70	71	75	52	37	63	66
17PM0222	268	77	341	259	261	259	261	294	275	278	70	81	82	82	82	79	85	81	76	79	79	86	90	83	77	76	78	77	77	77	77	81	77	81	82	84	85	85	86	94	90	88	85	86	90	65	51	77	80
21PM0017	251	58	323	240	242	240	242	277	258	261	50	66	67	67	67	64	70	66	61	64	64	72	76	68	62	61	63	62	62	62	62	66	63	66	67	70	70	70	72	79	75	73	70	71	75	32	32	57	61
18PM0001	254	59	324	241	243	241	243	280	257	260	52	67	68	68	68	65	71	67	62	65	65	73	77	69	63	62	64	63	63	63	63	67	64	67	68	71	71	71	73	80	76	74	71	72	76	27	34	59	62
16PM0286	256	64	327	243	245	243	245	281	261	264	57	72	72	73	73	70	76	72	67	70	70	77	81	74	68	67	69	68	68	68	68	72	69	72	73	75	76	76	76	85	81	79	76	77	81	37	39	64	67
11PM0005	251	56	322	238	240	238	240	277	256	259	49	64	65	65	65	62	68	64	59	62	62	70	74	66	60	59	61	60	60	60	60	64	61	64	65	68	68	68	70	77	73	71	68	69	73	29	31	56	59
18PM0117	256	22	328	245	247	245	247	283	260	263	14	69	70	69	69	67	73	69	64	67	67	73	79	70	65	64	66	65	65	65	65	69	65	68	69	72	73	73	75	82	78	76	73	74	78	74	59	21	25
16PM0012	262	27	333	250	252	250	252	288	267	270	13	73	74	73	73	71	77	73	68	71	71	79	82	74	69	68	69	69	69	69	69	72	69	72	72	75	77	77	79	86	82	80	77	78	82	79	64	25	29
12PM0039	258	67	329	247	249	247	249	287	260	265	61	76	76	76	76	73	79	75	70	73	73	82	86	78	72	71	73	70	69	69	70	76	72	75	77	80	79	79	81	88	84	82	79	80	84	57	41	68	71
05PM0019	257	21	328	244	246	244	246	284	260	263	14	68	69	68	68	66	72	68	63	66	66	74	78	69	64	63	65	64	64	64	64	68	64	67	68	71	72	72	74	81	77	75	72	73	77	73	58	21	24
12PM0129	266	31	338	254	256	253	255	293	270	273	25	79	80	79	79	77	83	79	74	77	77	85	89	80	75	74	76	75	75	75	75	79	75	77	79	81	83	83	85	91	87	85	83	84	88	84	69	32	35
17PM0267	258	24	329	244	246	244	246	283	262	265	17	71	72	71	71	69	75	71	66	69	69	77	81	72	67	66	68	67	67	67	67	71	67	70	71	74	75	75	77	84	80	78	75	76	80	76	61	24	27
13PM0143	258	65	327	244	246	244	246	285	264	267	58	73	73	74	74	69	76	72	67	70	70	79	83	75	69	68	70	69	68	68	69	73	70	73	74	77	77	77	78	84	80	78	77	78	82	54	22	64	68
05PM0013	275	48	348	263	266	265	267	302	278	282	41	91	92	91	91	89	94	91	86	89	89	96	100	92	87	86	88	86	87	87	86	91	88	90	91	93	95	95	96	104	100	98	95	96	100	94	81	48	51
20PM0387	261	28	332	249	251	249	251	287	264	267	15	75	76	75	75	73	79	75	70	73	73	81	85	76	71	70	72	71	71	71	71	75	71	74	75	78	79	79	81	87	83	81	79	80	84	80	65	27	30
20PM0421	262	29	333	250	252	250	252	288	265	268	16	76	77	76	76	74	80	76	71	74	74	82	86	77	72	71	73	72	72	72	72	76	72	75	76	79	80	80	82	88	84	82	80	81	85	81	66	28	31
06PM0006	261	27	333	249	251	249	251	289	265	268	20	74	75	74	74	72	78	74	69	72	72	80	84	75	70	69	71	70	70	70	70	74	70	72	74	77	78	78	80	87	83	81	78	79	83	79	64	27	30
16PM0247	267	75	339	256	258	257	259	294	270	275	68	83	82	82	82	81	87	83	78	81	81	88	94	84	78	77	81	78	79	79	78	84	79	82	85	88	85	85	89	96	92	90	85	86	92	65	50	75	78
19PM0021	262	27	333	249	251	249	251	288	265	268	14	73	74	73	73	71	77	73	68	71	71	79	83	74	69	68	70	69	69	69	69	73	69	72	73	76	77	77	79	86	82	80	77	78	82	78	63	26	29
18PM0009	262	27	332	249	252	250	252	288	264	268	14	74	74	74	74	72	78	74	69	72	72	79	83	75	70	69	71	70	70	70	70	74	70	73	74	76	77	78	79	87	83	81	78	79	83	78	64	26	29
17PM0302	260	24	331	247	249	247	249	285	263	266	11	71	72	71	71	69	75	71	66	69	69	77	81	72	67	66	68	67	67	67	67	71	67	70	71	74	75	75	77	84	80	78	75	76	80	76	61	23	26
17PM0307	260	24	331	247	249	247	249	285	263	266	11	71	72	71	71	69	75	71	66	69	69	77	81	72	67	66	68	67	67	67	67	71	67	70	71	74	75	75	77	84	80	78	75	76	80	76	61	23	26
18PM0177	263	27	334	250	252	250	252	288	266	269	14	74	74	74	74	72	78	74	69	72	72	80	84	75	70	69	71	70	70	70	70	74	70	73	74	77	77	78	80	87	83	81	78	79	83	79	64	26	28
18PM0234	267	32	337	254	256	254	256	292	269	272	19	79	80	79	79	77	83	79	74	76	77	85	89	80	75	74	76	75	75	75	75	79	75	78	79	82	83	83	84	91	87	85	83	84	88	84	69	31	34
18PM0221	265	29	335	252	254	252	254	290	267	270	16	76	77	76	76	74	80	76	71	73	74	82	86	77	72	71	73	72	72	72	72	76	72	75	76	79	80	80	81	88	84	82	80	81	85	81	66	28	31
20PM0431	264	71	335	252	254	252	254	290	267	271	64	78	78	78	78	74	81	77	72	75	75	83	88	80	74	73	75	73	72	72	73	78	74	77	79	82	81	81	83	90	86	84	81	82	86	60	43	71	74
16PM0288	263	71	334	250	252	250	252	289	267	270	64	79	78	80	80	77	83	79	74	77	77	84	87	81	75	74	76	75	75	75	75	79	76	79	80	82	82	83	83	92	88	86	83	84	88	44	45	71	74
12PM0139	263	73	334	253	255	253	255	292	266	271	66	81	81	81	81	78	84	80	75	78	78	87	91	83	77	76	78	75	75	75	75	81	77	80	82	85	84	84	86	93	89	87	84	85	89	62	46	73	76
16PM0007	264	76	336	253	255	253	255	293	267	272	69	84	84	84	84	80	87	83	77	81	81	90	93	86	80	79	81	78	78	78	78	84	80	83	85	87	87	87	89	96	92	90	87	88	92	65	48	76	79
17PM0314	262	69	334	250	252	250	252	290	265	269	62	77	76	77	77	74	80	76	71	74	74	83	87	79	73	72	74	72	72	72	72	77	73	76	78	81	79	80	82	89	85	83	80	81	85	58	41	69	72
21PM0032	262	69	334	250	252	250	252	290	266	270	62	77	77	77	77	74	80	76	71	74	74	83	87	79	73	72	74	72	72	72	72	77	73	76	78	81	80	80	82	89	85	83	80	81	85	58	41	69	72
18PM0026	263	70	335	251	253	251	253	291	266	270	63	77	77	77	77	74	80	76	71	74	74	83	87	79	73	72	74	72	72	72	72	77	73	76	78	81	80	80	82	89	85	83	80	81	85	59	42	70	73
19PM0053	268	75	340	256	258	256	258	295	269	273	68	83	82	83	83	80	86	82	77	80	80	88	93	85	79	78	80	78	78	78	78	83	79	82	84	87	85	86	88	94	90	88	86	87	91	64	47	75	78
21PM0016	260	69	332	249	251	249	251	288	266	270	62	77	77	77	77	74	80	76	71	74	74	83	87	79	73	72	74	72	72	72	72	77	73	76	78	81	80	80	82	89	85	83	80	81	85	58	41	69	72
19PM0340	265	72	337	252	254	252	254	291	266	270	65	80	78	80	80	77	83	79	74	77	77	85	90	82	76	75	77	75	75	75	75	80	76	79	81	84	81	81	85	92	88	86	81	82	88	61	45	72	75
21PM0019	263	30	332	248	250	249	250	290	267	270	23	77	77	77	77	74	80	76	71	74	74	82	87	78	73	72	74	73	72	72	73	77	73	76	77	79	80	80	83	90	86	84	79	81	86	82	67	20	23
17PM0214	265	39	336	252	254	251	253	293	268	271	32	79	79	79	79	77	83	79	74	77	77	85	89	80	75	74	76	75	75	75	75	79	76	78	79	81	83	83	85	92	88	86	83	84	88	84	69	39	42
05PM0104	262	71	335	249	251	250	252	289	267	270	63	77	77	78	78	74	81	76	71	74	74	81	86	79	73	72	74	73	73	73	73	77	73	77	78	81	81	81	83	90	86	84	81	82	86	60	45	68	72
17PM0246	265	34	335	252	254	253	255	291	271	274	27	80	79	80	80	76	82	78	73	76	76	85	90	81	76	75	77	74	76	76	74	80	76	79	80	83	82	81	86	92	88	86	82	84	89	85	70	24	27
16PM0057	269	37	339	256	258	258	260	294	274	277	30	83	80	83	83	79	85	81	76	79	79	88	93	83	79	78	80	77	79	79	77	83	79	82	83	86	83	82	89	95	91	89	83	85	92	88	73	27	30
18PM0275	261	28	332	249	251	250	252	287	266	269	21	74	74	74	74	71	77	73	68	71	71	80	84	75	70	69	71	70	70	70	70	74	70	73	74	77	77	76	80	87	83	81	76	78	83	78	63	18	21
09PM0016	269	37	339	256	258	258	260	294	274	277	30	83	80	83	83	79	85	81	76	79	79	88	93	84	79	78	80	77	79	79	77	83	79	82	83	86	83	82	89	95	91	89	83	85	92	88	73	27	30
19PM0109	177	247	247	102	104	105	107	204	247	250	240	236	237	238	238	236	241	238	233	236	235	241	246	239	233	232	235	233	234	234	233	238	235	236	239	241	241	241	241	249	245	243	242	243	245	256	243	247	251
18PM0233	173	244	244	98	100	100	102	200	243	246	237	233	234	235	235	233	238	235	230	233	232	237	244	236	230	229	232	230	231	231	230	235	232	233	236	238	238	238	237	246	242	240	239	240	242	253	240	244	248
16PM0024	254	64	325	241	243	242	244	281	260	263	57	69	70	70	70	67	74	69	64	67	67	75	79	71	65	64	66	65	65	65	65	69	65	68	70	73	73	73	75	83	79	77	73	74	78	52	38	62	65
13PM0164	254	63	325	241	243	242	244	281	260	263	56	68	69	69	69	66	73	68	63	66	66	74	78	70	64	63	65	64	64	64	64	68	64	68	69	72	72	72	74	82	78	76	72	73	77	51	37	61	64
21PM0022	254	65	327	243	245	244	246	281	262	265	58	70	71	71	71	68	75	70	65	68	68	76	80	72	66	65	67	66	66	66	66	70	66	70	71	74	74	74	76	84	80	78	74	75	78	53	39	63	66
09PM0092	263	85	331	248	250	249	251	289	265	268	79	24	44	26	26	41	48	44	39	42	42	30	45	27	20	19	33	31	30	30	31	36	29	36	37	40	41	41	28	58	52	51	40	40	45	96	84	85	88
09PM0088	253	73	321	237	239	238	240	278	258	260	67	11	32	13	13	28	35	31	26	29	29	18	33	14	7	6	20	19	18	18	19	23	16	23	24	27	28	28	16	45	40	38	28	28	32	85	72	73	76
[truncated: 125 more columns]
