# Supplementary material for: Clonal relation between Salmonella enterica subspecies enterica serovar Dublin strains of bovine and food origin in Germany
Source: Front Vet Sci. 2023 May 25;10:1081611. doi: 10.3389/fvets.2023.1081611 (PMC10248260; doi:10.3389/fvets.2023.1081611)
Supplement: Supplementary Table 4 — Antibiotic resistance genes, virulence genes and Salmonella Pathogenicity Islands (SPI) of 46 S. Dublin strains from human cases in Denmark. [file Table_4.XLSX]

## Sheet: MLST
ID	Common.name	Scheme	Type	Scheme_1	Scheme_2	Scheme_3	Scheme_4	Scheme_5	Scheme_6	Scheme_7
ERR3376871	ERR3376871	senterica_achtman_2	10	aroC(5)	dnaN(2)	hemD(3)	hisD(6)	purE(5)	sucA(5)	thrA(10)
ERR3376872	ERR3376872	senterica_achtman_2	10	aroC(5)	dnaN(2)	hemD(3)	hisD(6)	purE(5)	sucA(5)	thrA(10)
ERR3376873	ERR3376873	senterica_achtman_2	10	aroC(5)	dnaN(2)	hemD(3)	hisD(6)	purE(5)	sucA(5)	thrA(10)
ERR3376874	ERR3376874	senterica_achtman_2	10	aroC(5)	dnaN(2)	hemD(3)	hisD(6)	purE(5)	sucA(5)	thrA(10)
ERR3376875	ERR3376875	senterica_achtman_2	10	aroC(5)	dnaN(2)	hemD(3)	hisD(6)	purE(5)	sucA(5)	thrA(10)
ERR3376876	ERR3376876	senterica_achtman_2	10	aroC(5)	dnaN(2)	hemD(3)	hisD(6)	purE(5)	sucA(5)	thrA(10)
ERR3376877	ERR3376877	senterica_achtman_2	10	aroC(5)	dnaN(2)	hemD(3)	hisD(6)	purE(5)	sucA(5)	thrA(10)
ERR3376878	ERR3376878	senterica_achtman_2	10	aroC(5)	dnaN(2)	hemD(3)	hisD(6)	purE(5)	sucA(5)	thrA(10)
ERR3376879	ERR3376879	senterica_achtman_2	10	aroC(5)	dnaN(2)	hemD(3)	hisD(6)	purE(5)	sucA(5)	thrA(10)
ERR3376880	ERR3376880	senterica_achtman_2	10	aroC(5)	dnaN(2)	hemD(3)	hisD(6)	purE(5)	sucA(5)	thrA(10)
ERR3376881	ERR3376881	senterica_achtman_2	10	aroC(5)	dnaN(2)	hemD(3)	hisD(6)	purE(5)	sucA(5)	thrA(10)
ERR3376882	ERR3376882	senterica_achtman_2	10	aroC(5)	dnaN(2)	hemD(3)	hisD(6)	purE(5)	sucA(5)	thrA(10)
ERR3376883	ERR3376883	senterica_achtman_2	10	aroC(5)	dnaN(2)	hemD(3)	hisD(6)	purE(5)	sucA(5)	thrA(10)
ERR3376884	ERR3376884	senterica_achtman_2	10	aroC(5)	dnaN(2)	hemD(3)	hisD(6)	purE(5)	sucA(5)	thrA(10)
ERR3376885	ERR3376885	senterica_achtman_2	10	aroC(5)	dnaN(2)	hemD(3)	hisD(6)	purE(5)	sucA(5)	thrA(10)
ERR3376886	ERR3376886	senterica_achtman_2	10	aroC(5)	dnaN(2)	hemD(3)	hisD(6)	purE(5)	sucA(5)	thrA(10)
ERR3376887	ERR3376887	senterica_achtman_2	10	aroC(5)	dnaN(2)	hemD(3)	hisD(6)	purE(5)	sucA(5)	thrA(10)
ERR3376888	ERR3376888	senterica_achtman_2	10	aroC(5)	dnaN(2)	hemD(3)	hisD(6)	purE(5)	sucA(5)	thrA(10)
ERR3376889	ERR3376889	senterica_achtman_2	10	aroC(5)	dnaN(2)	hemD(3)	hisD(6)	purE(5)	sucA(5)	thrA(10)
ERR3376890	ERR3376890	senterica_achtman_2	10	aroC(5)	dnaN(2)	hemD(3)	hisD(6)	purE(5)	sucA(5)	thrA(10)
ERR3376891	ERR3376891	senterica_achtman_2	10	aroC(5)	dnaN(2)	hemD(3)	hisD(6)	purE(5)	sucA(5)	thrA(10)
ERR3376892	ERR3376892	senterica_achtman_2	10	aroC(5)	dnaN(2)	hemD(3)	hisD(6)	purE(5)	sucA(5)	thrA(10)
ERR3376893	ERR3376893	senterica_achtman_2	10	aroC(5)	dnaN(2)	hemD(3)	hisD(6)	purE(5)	sucA(5)	thrA(10)
ERR3376894	ERR3376894	senterica_achtman_2	10	aroC(5)	dnaN(2)	hemD(3)	hisD(6)	purE(5)	sucA(5)	thrA(10)
ERR3376895	ERR3376895	senterica_achtman_2	10	aroC(5)	dnaN(2)	hemD(3)	hisD(6)	purE(5)	sucA(5)	thrA(10)
ERR3376896	ERR3376896	senterica_achtman_2	10	aroC(5)	dnaN(2)	hemD(3)	hisD(6)	purE(5)	sucA(5)	thrA(10)
ERR3376897	ERR3376897	senterica_achtman_2	10	aroC(5)	dnaN(2)	hemD(3)	hisD(6)	purE(5)	sucA(5)	thrA(10)
ERR3376898	ERR3376898	senterica_achtman_2	10	aroC(5)	dnaN(2)	hemD(3)	hisD(6)	purE(5)	sucA(5)	thrA(10)
ERR3376899	ERR3376899	senterica_achtman_2	10	aroC(5)	dnaN(2)	hemD(3)	hisD(6)	purE(5)	sucA(5)	thrA(10)
ERR3376900	ERR3376900	senterica_achtman_2	10	aroC(5)	dnaN(2)	hemD(3)	hisD(6)	purE(5)	sucA(5)	thrA(10)
ERR3376901	ERR3376901	senterica_achtman_2	10	aroC(5)	dnaN(2)	hemD(3)	hisD(6)	purE(5)	sucA(5)	thrA(10)
ERR3376902	ERR3376902	senterica_achtman_2	10	aroC(5)	dnaN(2)	hemD(3)	hisD(6)	purE(5)	sucA(5)	thrA(10)
ERR3376903	ERR3376903	senterica_achtman_2	10	aroC(5)	dnaN(2)	hemD(3)	hisD(6)	purE(5)	sucA(5)	thrA(10)
ERR3376904	ERR3376904	senterica_achtman_2	10	aroC(5)	dnaN(2)	hemD(3)	hisD(6)	purE(5)	sucA(5)	thrA(10)
ERR3376905	ERR3376905	senterica_achtman_2	10	aroC(5)	dnaN(2)	hemD(3)	hisD(6)	purE(5)	sucA(5)	thrA(10)
ERR3376906	ERR3376906	senterica_achtman_2	10	aroC(5)	dnaN(2)	hemD(3)	hisD(6)	purE(5)	sucA(5)	thrA(10)
ERR3376907	ERR3376907	senterica_achtman_2	10	aroC(5)	dnaN(2)	hemD(3)	hisD(6)	purE(5)	sucA(5)	thrA(10)
ERR3376908	ERR3376908	senterica_achtman_2	10	aroC(5)	dnaN(2)	hemD(3)	hisD(6)	purE(5)	sucA(5)	thrA(10)
ERR3376909	ERR3376909	senterica_achtman_2	10	aroC(5)	dnaN(2)	hemD(3)	hisD(6)	purE(5)	sucA(5)	thrA(10)
ERR3376910	ERR3376910	senterica_achtman_2	10	aroC(5)	dnaN(2)	hemD(3)	hisD(6)	purE(5)	sucA(5)	thrA(10)
ERR3376911	ERR3376911	senterica_achtman_2	10	aroC(5)	dnaN(2)	hemD(3)	hisD(6)	purE(5)	sucA(5)	thrA(10)
ERR3376912	ERR3376912	senterica_achtman_2	10	aroC(5)	dnaN(2)	hemD(3)	hisD(6)	purE(5)	sucA(5)	thrA(10)
ERR3376913	ERR3376913	senterica_achtman_2	10	aroC(5)	dnaN(2)	hemD(3)	hisD(6)	purE(5)	sucA(5)	thrA(10)
ERR3376914	ERR3376914	senterica_achtman_2	10	aroC(5)	dnaN(2)	hemD(3)	hisD(6)	purE(5)	sucA(5)	thrA(10)
ERR3376915	ERR3376915	senterica_achtman_2	10	aroC(5)	dnaN(2)	hemD(3)	hisD(6)	purE(5)	sucA(5)	thrA(10)
ERR3376916	ERR3376916	senterica_achtman_2	10	aroC(5)	dnaN(2)	hemD(3)	hisD(6)	purE(5)	sucA(5)	thrA(10)

## Sheet: AMRfinder
ID	NumberFound	iroB	iroC	sodC1	mdsB	mdsA	golT	golS	sinH	gyrA_D87G	acrB_R717Q	acrB_R717L	ramR_T18P	aph(6)-Id	aph(3'')-Ib	tet(A)	blaTEM-1	dfrA14	sul2	msr(C)	gyrA_S83F
		NA	NA	NA	EFFLUX	EFFLUX	COPPER/GOLD	GOLD	NA	QUINOLONE/TRICLOSAN	MACROLIDE	MACROLIDE	MULTIDRUG	AMINOGLYCOSIDE	AMINOGLYCOSIDE	TETRACYCLINE	BETA-LACTAM	TRIMETHOPRIM	SULFONAMIDE	MACROLIDE	QUINOLONE/TRICLOSAN
		NA	NA	NA	EFFLUX	EFFLUX	COPPER/GOLD	GOLD	NA	QUINOLONE/TRICLOSAN	AZITHROMYCIN	AZITHROMYCIN	AMPICILLIN/CHLORAMPHENICOL/QUINOLONE/RIFAMPIN/TETRACYCLINE	STREPTOMYCIN	STREPTOMYCIN	TETRACYCLINE	BETA-LACTAM	TRIMETHOPRIM	SULFONAMIDE	MACROLIDE	QUINOLONE/TRICLOSAN
ERR3376871	12	86.52	79.77	100	99.43	98.77	99.48	99.35	99.86	-	-	-	-	100	99.64	100	100	-	-	-	-
ERR3376872	10	86.52	79.77	100	99.43	98.77	99.48	99.35	99.86	-	-	99.81	98.96	-	-	-	-	-	-	-	-
ERR3376873	10	86.52	79.77	100	99.43	98.77	99.48	99.35	99.86	-	-	99.81	98.96	-	-	-	-	-	-	-	-
ERR3376874	8	86.52	79.85	100	99.43	98.77	99.48	99.35	99.86	-	-	-	-	-	-	-	-	-	-	-	-
ERR3376875	8	86.52	79.77	100	99.43	98.77	99.48	99.35	99.86	-	-	-	-	-	-	-	-	-	-	-	-
ERR3376876	8	86.52	79.77	100	99.43	98.77	99.48	99.35	99.86	-	-	-	-	-	-	-	-	-	-	-	-
ERR3376877	8	86.52	79.77	100	99.43	98.77	99.48	99.35	99.86	-	-	-	-	-	-	-	-	-	-	-	-
ERR3376878	12	86.52	79.77	100	99.43	98.77	99.48	99.35	99.86	-	-	-	-	100	99.64	100	100	-	-	-	-
ERR3376879	8	86.25	79.77	100	99.43	98.77	99.48	99.35	99.86	-	-	-	-	-	-	-	-	-	-	-	-
ERR3376880	7	86.52	79.77	-	99.43	98.77	99.48	99.35	99.86	-	-	-	-	-	-	-	-	-	-	-	-
ERR3376881	13	86.52	79.77	100	99.43	98.77	99.48	99.35	99.86	-	-	99.81	98.96	-	-	100	100	-	100	-	-
ERR3376882	11	-	79.77	100	99.43	98.77	99.48	99.35	99.86	-	-	-	-	100	99.64	100	100	-	-	-	-
ERR3376883	8	86.52	79.77	100	99.43	98.77	99.48	99.35	99.86	-	-	-	-	-	-	-	-	-	-	-	-
ERR3376884	8	86.25	79.77	100	99.43	98.77	99.48	99.35	99.86	-	-	-	-	-	-	-	-	-	-	-	-
ERR3376885	10	86.52	79.77	100	99.43	98.77	99.48	99.35	99.86	-	-	99.81	98.96	-	-	-	-	-	-	-	-
ERR3376886	8	86.25	79.77	100	99.43	98.77	99.48	99.35	99.86	-	-	-	-	-	-	-	-	-	-	-	-
ERR3376887	10	86.52	79.77	100	99.43	98.77	99.48	99.35	99.86	-	-	99.81	98.96	-	-	-	-	-	-	-	-
ERR3376888	10	86.52	79.77	100	99.43	98.77	99.48	99.35	99.86	-	-	99.81	98.96	-	-	-	-	-	-	-	-
ERR3376889	8	86.52	79.77	100	99.43	98.77	99.48	99.35	99.86	-	-	-	-	-	-	-	-	-	-	-	-
ERR3376890	9	86.52	79.77	100	99.43	98.77	99.48	99.35	99.86	-	99.71	-	-	-	-	-	-	-	-	-	-
ERR3376891	8	86.52	79.77	100	99.43	98.77	99.48	99.35	99.86	-	-	-	-	-	-	-	-	-	-	-	-
ERR3376892	8	86.52	79.77	100	99.43	98.77	99.48	99.35	99.86	-	-	-	-	-	-	-	-	-	-	-	-
ERR3376893	8	86.52	79.77	100	99.43	98.77	99.48	99.35	99.86	-	-	-	-	-	-	-	-	-	-	-	-
ERR3376894	9	86.52	79.77	100	99.43	98.77	99.48	99.35	99.86	-	99.81	-	-	-	-	-	-	-	-	-	-
ERR3376895	8	86.52	79.77	100	99.43	98.77	99.48	99.35	99.86	-	-	-	-	-	-	-	-	-	-	-	-
ERR3376896	8	86.52	79.77	100	99.43	98.77	99.48	99.35	99.86	-	-	-	-	-	-	-	-	-	-	-	-
ERR3376897	8	86.52	79.77	100	99.43	98.77	99.48	99.35	99.86	-	-	-	-	-	-	-	-	-	-	-	-
ERR3376898	8	86.52	79.77	100	99.43	98.77	99.48	99.35	99.86	-	-	-	-	-	-	-	-	-	-	-	-
ERR3376899	8	86.52	79.77	100	99.43	98.77	99.48	99.35	99.86	-	-	-	-	-	-	-	-	-	-	-	-
ERR3376900	8	86.52	79.77	100	99.43	98.77	99.48	99.35	99.86	-	-	-	-	-	-	-	-	-	-	-	-
ERR3376901	8	86.52	79.77	100	99.43	98.77	99.48	99.35	99.86	-	-	-	-	-	-	-	-	-	-	-	-
ERR3376902	8	86.52	79.77	100	99.43	98.77	99.48	99.35	99.86	-	-	-	-	-	-	-	-	-	-	-	-
ERR3376903	8	86.52	79.77	100	99.43	98.77	99.48	99.35	99.86	-	-	-	-	-	-	-	-	-	-	-	-
ERR3376904	8	86.52	79.77	100	99.43	98.77	99.48	99.35	99.86	-	-	-	-	-	-	-	-	-	-	-	-
ERR3376905	8	86.52	79.85	100	99.43	98.77	99.48	99.35	99.86	-	-	-	-	-	-	-	-	-	-	-	-
ERR3376906	8	86.25	79.77	100	99.43	98.77	99.48	99.35	99.86	-	-	-	-	-	-	-	-	-	-	-	-
ERR3376907	8	86.52	79.77	100	99.43	98.77	99.48	99.35	99.86	-	-	-	-	-	-	-	-	-	-	-	-
ERR3376908	8	86.52	79.77	100	99.43	98.77	99.48	99.35	99.86	-	-	-	-	-	-	-	-	-	-	-	-
ERR3376909	8	86.52	79.77	100	99.43	98.77	99.48	99.35	99.86	-	-	-	-	-	-	-	-	-	-	-	-
ERR3376910	8	86.52	79.77	100	99.43	98.77	99.48	99.35	99.86	-	-	-	-	-	-	-	-	-	-	-	-
ERR3376911	10	86.52	79.77	100	99.43	98.77	99.48	99.35	99.86	-	-	99.81	98.96	-	-	-	-	-	-	-	-
ERR3376912	10	86.52	79.77	100	99.43	98.77	99.48	99.35	99.86	-	-	99.81	98.96	-	-	-	-	-	-	-	-
ERR3376913	8	86.52	79.77	100	99.43	98.77	99.48	99.35	99.86	-	-	-	-	-	-	-	-	-	-	-	-
ERR3376914	8	86.52	79.77	100	99.43	98.77	99.48	99.35	99.86	-	-	-	-	-	-	-	-	-	-	-	-
ERR3376915	8	86.52	79.77	100	99.43	98.77	99.48	99.35	99.86	-	-	-	-	-	-	-	-	-	-	-	-
ERR3376916	8	86.52	79.77	100	99.43	98.77	99.48	99.35	99.86	-	-	-	-	-	-	-	-	-	-	-	-
SD3246	9	86.52	79.77	100	99.43	98.77	99.48	99.35	99.86	-	-	-	-	-	-	-	-	-	-	-	99.77

## Sheet: Virulence
ID	NUM_FOUND	Coverage avrA	Coverage csgA	Coverage csgB	Coverage csgC	Coverage csgD	Coverage csgE	Coverage csgF	Coverage csgG	Coverage entA	Coverage entB	Coverage fepC	Coverage fepG	Coverage fimC	Coverage fimD	Coverage fimF	Coverage fimH	Coverage fimI	Coverage grvA	Coverage invA	Coverage invB	Coverage invC	Coverage invE	Coverage invF	Coverage invG	Coverage invH	Coverage invI	Coverage invJ	Coverage lpfA	Coverage lpfB	Coverage lpfC	Coverage lpfD	Coverage lpfE	Coverage mgtB	Coverage mgtC	Coverage mig.14	Coverage misL	Coverage ompA	Coverage orgA	Coverage orgB	Coverage orgC	Coverage pefA	Coverage pefB	Coverage pefC	Coverage pefD	Coverage pipB	Coverage pipB2	Coverage prgH	Coverage prgI
ERR3376871	108	99.89	100	100	100	100	100	100	100	97.46	99.18	96.45	91.54	100	100	100	100	100	100.00	100.00	100.00	100.00	100.00	100.00	100.00	100.00	100.00	100.00	100	100	99.96	100	100	100.00	100	100	100	100	100	100	100	.	.	.	.	100.00	100	100	100
ERR3376872	108	99.89	100	100	100	100	100	100	100	97.46	99.18	96.45	91.54	100	100	100	100	100	100.00	100.00	100.00	100.00	100.00	100.00	100.00	100.00	100.00	100.00	100	100	99.96	100	100	100.00	100	100	100	100	100	100	100	.	.	.	.	100.00	100	100	100
ERR3376873	108	99.89	100	100	100	100	100	100	100	97.46	99.18	96.45	91.54	100	100	100	100	100	100.00	100.00	100.00	100.00	100.00	100.00	100.00	100.00	100.00	100.00	100	100	99.96	100	100	100.00	100	100	100	100	100	100	100	.	.	.	.	100.00	100	100	100
ERR3376874	109	99.89	100	100	100	100	100	100	100	97.46	99.18	96.45	91.54	100	100	100	100	100	100.00	100.00	100.00	100.00	100.00	100.00	100.00	100.00	100.00	100.00	100	100	99.96	100	100	100.00	100	100	100	100	100	100	100	.	.	.	.	100.00	100	100	100
ERR3376875	108	99.89	100	100	100	100	100	100	100	97.46	99.18	96.45	91.54	100	100	100	100	100	100.00	100.00	100.00	100.00	100.00	100.00	100.00	100.00	100.00	100.00	100	100	99.96	100	100	100.00	100	100	100	100	100	100	100	.	.	.	.	100.00	100	100	100
ERR3376876	108	99.89	100	100	100	100	100	100	100	97.46	99.18	96.45	91.54	100	100	100	100	100	100.00	100.00	100.00	100.00	100.00	100.00	100.00	100.00	100.00	100.00	100	100	99.96	100	100	100.00	100	100	100	100	100	100	100	.	.	.	.	100.00	100	100	100
ERR3376877	108	99.89	100	100	100	100	100	100	100	97.46	99.18	96.45	91.54	100	100	100	100	100	100.00	100.00	100.00	100.00	100.00	100.00	100.00	100.00	100.00	100.00	100	100	99.96	100	100	100.00	100	100	100	100	100	100	100	.	.	.	.	100.00	100	100	100
ERR3376878	108	99.89	100	100	100	100	100	100	100	97.46	99.18	96.45	91.54	100	100	100	100	100	100.00	100.00	100.00	100.00	100.00	100.00	100.00	100.00	100.00	100.00	100	100	99.96	100	100	100.00	100	100	100	100	100	100	100	.	.	.	.	100.00	100	100	100
ERR3376879	108	99.89	100	100	100	100	100	100	100	97.46	99.18	96.45	91.54	100	100	100	100	100	100.00	100.00	100.00	100.00	100.00	100.00	100.00	100.00	100.00	100.00	100	100	99.96	100	100	100.00	100	100	100	100	100	100	100	.	.	.	.	100.00	100	100	100
ERR3376880	106	99.89	100	100	100	100	100	100	100	97.46	99.18	96.45	91.54	100	100	100	100	100	.	100.00	100.00	100.00	100.00	100.00	100.00	100.00	100.00	100.00	100	100	99.96	100	100	100.00	100	100	100	100	100	100	100	.	.	.	.	100.00	100	100	100
ERR3376881	108	99.89	100	100	100	100	100	100	100	97.46	99.18	96.45	91.54	100	100	100	100	100	100.00	100.00	100.00	100.00	100.00	100.00	100.00	100.00	100.00	100.00	100	100	99.96	100	100	100.00	100	100	100	100	100	100	100	.	.	.	.	100.00	100	100	100
ERR3376882	105	99.89	100	100	100	100	100	100	100	97.46	99.18	96.45	91.54	100	100	100	100	100	100.00	100.00	100.00	100.00	100.00	100.00	100.00	100.00	100.00	100.00	100	100	99.96	100	100	100.00	100	100	100	100	100	100	100	.	.	.	.	100.00	100	100	100
ERR3376883	107	99.89	100	100	100	100	100	100	100	97.46	99.18	96.45	91.54	100	100	100	100	100	100.00	100.00	100.00	100.00	100.00	100.00	100.00	100.00	100.00	100.00	100	100	99.96	100	100	100.00	100	100	100	100	100	100	100	.	.	.	.	100.00	100	100	100
ERR3376884	108	99.89	100	100	100	100	100	100	100	97.46	99.18	96.45	91.54	100	100	100	100	100	100.00	100.00	100.00	100.00	100.00	100.00	100.00	100.00	100.00	100.00	100	100	99.96	100	100	100.00	100	100	100	100	100	100	100	.	.	.	.	100.00	100	100	100
ERR3376885	108	99.89	100	100	100	100	100	100	100	97.46	99.18	96.45	91.54	100	100	100	100	100	100.00	100.00	100.00	100.00	100.00	100.00	100.00	100.00	100.00	100.00	100	100	99.96	100	100	100.00	100	100	100	100	100	100	100	.	.	.	.	100.00	100	100	100
ERR3376886	108	99.89	100	100	100	100	100	100	100	97.46	99.18	96.45	91.54	100	100	100	100	100	100.00	100.00	100.00	100.00	100.00	100.00	100.00	100.00	100.00	100.00	100	100	99.96	100	100	100.00	100	100	100	100	100	100	100	.	.	.	.	100.00	100	100	100
ERR3376887	108	99.89	100	100	100	100	100	100	100	97.46	99.18	96.45	91.54	100	100	100	100	100	100.00	100.00	100.00	100.00	100.00	100.00	100.00	100.00	100.00	100.00	100	100	99.96	100	100	100.00	100	100	100	100	100	100	100	.	.	.	.	100.00	100	100	100
ERR3376888	108	99.89	100	100	100	100	100	100	100	97.46	99.18	96.45	91.54	100	100	100	100	100	100.00	100.00	100.00	100.00	100.00	100.00	100.00	100.00	100.00	100.00	100	100	99.96	100	100	100.00	100	100	100	100	100	100	100	.	.	.	.	100.00	100	100	100
ERR3376889	108	99.89	100	100	100	100	100	100	100	97.46	99.18	96.45	91.54	100	100	100	100	100	100.00	100.00	100.00	100.00	100.00	100.00	100.00	100.00	100.00	100.00	100	100	99.96	100	100	100.00	100	100	100	100	100	100	100	.	.	.	.	100.00	100	100	100
ERR3376890	108	99.89	100	100	100	100	100	100	100	97.46	99.18	96.45	91.54	100	100	100	100	100	100.00	100.00	100.00	100.00	100.00	100.00	100.00	100.00	100.00	100.00	100	100	99.96	100	100	100.00	100	100	100	100	100	100	100	.	.	.	.	100.00	100	100	100
ERR3376891	108	99.89	100	100	100	100	100	100	100	97.46	99.18	96.45	91.54	100	100	100	100	100	100.00	100.00	100.00	100.00	100.00	100.00	100.00	100.00	100.00	100.00	100	100	99.96	100	100	100.00	100	100	100	100	100	100	100	.	.	.	.	100.00	100	100	100
ERR3376892	108	99.89	100	100	100	100	100	100	100	97.46	99.18	96.45	91.54	100	100	100	100	100	100.00	100.00	100.00	100.00	100.00	100.00	100.00	100.00	100.00	100.00	100	100	99.96	100	100	100.00	100	100	100	100	100	100	100	.	.	.	.	100.00	100	100	100
ERR3376893	108	99.89	100	100	100	100	100	100	100	97.46	99.18	96.45	91.54	100	100	100	100	100	100.00	100.00	100.00	100.00	100.00	100.00	100.00	100.00	100.00	100.00	100	100	99.96	100	100	100.00	100	100	100	100	100	100	100	.	.	.	.	100.00	100	100	100
ERR3376894	107	99.89	100	100	100	100	100	100	100	97.46	99.18	96.45	91.54	100	100	100	100	100	100.00	100.00	100.00	100.00	100.00	100.00	100.00	100.00	100.00	100.00	100	100	99.96	100	100	100.00	100	100	100	100	100	100	100	.	.	.	.	100.00	100	100	100
ERR3376895	108	99.89	100	100	100	100	100	100	100	97.46	99.18	96.45	91.54	100	100	100	100	100	100.00	100.00	100.00	100.00	100.00	100.00	100.00	100.00	100.00	100.00	100	100	99.96	100	100	100.00	100	100	100	100	100	100	100	.	.	.	.	100.00	100	100	100
ERR3376896	108	99.89	100	100	100	100	100	100	100	97.46	99.18	96.45	91.54	100	100	100	100	100	100.00	100.00	100.00	100.00	100.00	100.00	100.00	100.00	100.00	100.00	100	100	99.96	100	100	100.00	100	100	100	100	100	100	100	.	.	.	.	100.00	100	100	100
ERR3376897	105	99.89	100	100	100	100	100	100	100	97.46	99.18	96.45	91.54	100	100	100	100	100	100.00	100.00	100.00	100.00	100.00	100.00	100.00	100.00	100.00	100.00	100	100	99.96	100	100	100.00	100	100	100	100	100	100	100	.	.	.	.	100.00	100	100	100
ERR3376898	108	99.89	100	100	100	100	100	100	100	97.46	99.18	96.45	91.54	100	100	100	100	100	100.00	100.00	100.00	100.00	100.00	100.00	100.00	100.00	100.00	100.00	100	100	99.96	100	100	100.00	100	100	100	100	100	100	100	.	.	.	.	100.00	100	100	100
ERR3376899	108	99.89	100	100	100	100	100	100	100	97.46	99.18	96.45	91.54	100	100	100	100	100	100.00	100.00	100.00	100.00	100.00	100.00	100.00	100.00	100.00	100.00	100	100	99.96	100	100	100.00	100	100	100	100	100	100	100	.	.	.	.	100.00	100	100	100
ERR3376900	108	99.89	100	100	100	100	100	100	100	97.46	99.18	96.45	91.54	100	100	100	100	100	100.00	100.00	100.00	100.00	100.00	100.00	100.00	100.00	100.00	100.00	100	100	99.96	100	100	100.00	100	100	100	100	100	100	100	.	.	.	.	100.00	100	100	100
ERR3376901	108	99.89	100	100	100	100	100	100	100	97.46	99.18	96.45	91.54	100	100	100	100	100	100.00	100.00	100.00	100.00	100.00	100.00	100.00	100.00	100.00	100.00	100	100	99.96	100	100	100.00	100	100	100	100	100	100	100	.	.	.	.	100.00	100	100	100
ERR3376902	108	99.89	100	100	100	100	100	100	100	97.46	99.18	96.45	91.54	100	100	100	100	100	100.00	100.00	100.00	100.00	100.00	100.00	100.00	100.00	100.00	100.00	100	100	99.96	100	100	100.00	100	100	100	100	100	100	100	.	.	.	.	100.00	100	100	100
ERR3376903	108	99.89	100	100	100	100	100	100	100	97.46	99.18	96.45	91.54	100	100	100	100	100	100.00	100.00	100.00	100.00	100.00	100.00	100.00	100.00	100.00	100.00	100	100	99.96	100	100	100.00	100	100	100	100	100	100	100	.	.	.	.	100.00	100	100	100
ERR3376904	108	99.89	100	100	100	100	100	100	100	97.46	99.18	96.45	91.54	100	100	100	100	100	100.00	100.00	100.00	100.00	100.00	100.00	100.00	100.00	100.00	100.00	100	100	99.96	100	100	100.00	100	100	100	100	100	100	100	.	.	.	.	100.00	100	100	100
ERR3376905	109	99.89	100	100	100	100	100	100	100	97.46	99.18	96.45	91.54	100	100	100	100	100	100.00	100.00	100.00	100.00	100.00	100.00	100.00	100.00	100.00	100.00	100	100	99.96	100	100	100.00	100	100	100	100	100	100	100	.	.	.	.	100.00	100	100	100
ERR3376906	108	99.89	100	100	100	100	100	100	100	97.46	99.18	96.45	91.54	100	100	100	100	100	100.00	100.00	100.00	100.00	100.00	100.00	100.00	100.00	100.00	100.00	100	100	99.96	100	100	100.00	100	100	100	100	100	100	100	.	.	.	.	100.00	100	100	100
ERR3376907	108	99.89	100	100	100	100	100	100	100	97.46	99.18	96.45	91.54	100	100	100	100	100	100.00	100.00	100.00	100.00	100.00	100.00	100.00	100.00	100.00	100.00	100	100	99.96	100	100	100.00	100	100	100	100	100	100	100	.	.	.	.	100.00	100	100	100
ERR3376908	105	99.89	100	100	100	100	100	100	100	97.46	99.18	96.45	91.54	100	100	100	100	100	100.00	100.00	100.00	100.00	100.00	100.00	100.00	100.00	100.00	100.00	100	100	99.96	100	100	100.00	100	100	100	100	100	100	100	.	.	.	.	100.00	100	100	100
ERR3376909	108	99.89	100	100	100	100	100	100	100	97.46	99.18	96.45	91.54	100	100	100	100	100	100.00	100.00	100.00	100.00	100.00	100.00	100.00	100.00	100.00	100.00	100	100	99.96	100	100	100.00	100	100	100	100	100	100	100	.	.	.	.	100.00	100	100	100
ERR3376910	108	99.89	100	100	100	100	100	100	100	97.46	99.18	96.45	91.54	100	100	100	100	100	100.00	100.00	100.00	100.00	100.00	100.00	100.00	100.00	100.00	100.00	100	100	99.96	100	100	100.00	100	100	100	100	100	100	100	.	.	.	.	100.00	100	100	100
ERR3376911	108	99.89	100	100	100	100	100	100	100	97.46	99.18	96.45	91.54	100	100	100	100	100	100.00	100.00	100.00	100.00	100.00	100.00	100.00	100.00	100.00	100.00	100	100	99.96	100	100	100.00	100	100	100	100	100	100	100	.	.	.	.	100.00	100	100	100
ERR3376912	107	99.89	100	100	100	100	100	100	100	97.46	99.18	96.45	91.54	100	100	100	100	100	100.00	100.00	100.00	100.00	100.00	100.00	100.00	100.00	100.00	100.00	100	100	99.96	100	100	100.00	100	100	100	100	100	100	100	.	.	.	.	100.00	100	100	100
ERR3376913	108	99.89	100	100	100	100	100	100	100	97.46	99.18	96.45	91.54	100	100	100	100	100	100.00	100.00	100.00	100.00	100.00	100.00	100.00	100.00	100.00	100.00	100	100	99.96	100	100	100.00	100	100	100	100	100	100	100	.	.	.	.	100.00	100	100	100
ERR3376914	108	99.89	100	100	100	100	100	100	100	97.46	99.18	96.45	91.54	100	100	100	100	100	100.00	100.00	100.00	100.00	100.00	100.00	100.00	100.00	100.00	100.00	100	100	99.96	100	100	100.00	100	100	100	100	100	100	100	.	.	.	.	100.00	100	100	100
ERR3376915	108	99.89	100	100	100	100	100	100	100	97.46	99.18	96.45	91.54	100	100	100	100	100	100.00	100.00	100.00	100.00	100.00	100.00	100.00	100.00	100.00	100.00	100	100	99.96	100	100	100.00	100	100	100	100	100	100	100	.	.	.	.	100.00	100	100	100
ERR3376916	108	99.89	100	100	100	100	100	100	100	97.46	99.18	96.45	91.54	100	100	100	100	100	100.00	100.00	100.00	100.00	100.00	100.00	100.00	100.00	100.00	100.00	100	100	99.96	100	100	100.00	100	100	100	100	100	100	100	.	.	.	.	100.00	100	100	100
SD3246	106	99.89	100	100	100	100	100	100	100	97.46	99.18	96.45	91.54	100	100	100	100	100	100.00	100.00	100.00	100.00	100.00	100.00	100.00	100.00	100.00	100.00	100	100	99.96	100	100	100.00	100	100	100	100	100	100	100	.	.	.	.	100.00	100	100	100
[truncated: 66 more columns]

## Sheet: SPI
ID	NUM_FOUND	Coverage CS54	Coverage SPI.1	Coverage SPI.12	Coverage SPI.13	Coverage SPI.14	Coverage SPI.16	Coverage SPI.17	Coverage SPI.19	Coverage SPI.2	Coverage SPI.4	Coverage SPI.5	Coverage SPI.9
ERR3376871	11	80.13	92.96	.	99.99	99.99	99.47	100.00	100.00	99.98	99.95	99.97	80.54
ERR3376872	11	80.13	92.96	.	99.99	99.99	99.47	100.00	100.00	99.98	99.95	99.97	80.54
ERR3376873	11	80.13	92.96	.	99.99	99.99	99.47	100.00	100.00	99.98	99.95	99.97	80.54
ERR3376874	11	80.13	92.96	.	99.99	99.99	99.47	100.00	99.99	99.98	99.95	99.97	80.54
ERR3376875	11	80.13	92.96	.	99.99	99.99	99.47	100.00	99.99	99.98	99.95	99.97	80.54
ERR3376876	11	80.13	92.96	.	99.99	99.99	99.47	100.00	99.99	99.98	99.95	99.97	80.54
ERR3376877	11	80.13	92.96	.	99.99	99.99	99.47	100.00	100.00	99.98	99.95	99.97	80.54
ERR3376878	11	80.13	92.96	.	99.99	99.99	99.47	100.00	100.00	99.98	99.95	99.97	80.54
ERR3376879	10	80.13	92.96	.	.	99.99	99.47	100.00	86.23	99.98	99.95	99.97	80.54
ERR3376880	11	80.13	92.96	.	99.99	99.99	99.47	100.00	99.99	99.98	99.95	99.97	80.54
ERR3376881	11	80.13	92.96	.	99.99	99.99	99.47	100.00	100.00	99.98	99.95	99.97	80.54
ERR3376882	11	80.13	92.96	.	99.99	99.99	99.47	100.00	100.00	99.98	99.95	99.97	80.54
ERR3376883	9	80.13	92.96	.	.	99.99	99.47	100.00	.	99.98	99.95	99.97	80.54
ERR3376884	11	80.13	92.96	.	99.99	99.99	99.47	100.00	100.00	99.98	99.95	99.97	80.54
ERR3376885	11	80.13	92.96	.	99.99	99.99	99.47	100.00	100.00	99.98	99.95	99.97	80.54
ERR3376886	11	80.13	92.96	.	99.99	99.99	99.47	100.00	100.00	99.98	99.95	99.97	80.54
ERR3376887	11	80.13	92.96	.	99.99	99.99	99.47	100.00	100.00	99.98	99.95	99.97	80.54
ERR3376888	11	80.13	92.96	.	99.99	99.99	99.47	100.00	100.00	99.98	99.95	99.97	80.54
ERR3376889	11	80.13	92.96	.	99.99	99.99	99.47	100.00	100.00	99.98	99.95	99.97	80.54
ERR3376890	11	80.13	92.96	.	99.99	99.99	99.47	100.00	99.99	99.98	99.95	99.97	80.54
ERR3376891	11	80.13	92.96	.	99.99	99.99	99.47	100.00	100.00	99.98	99.95	99.97	80.54
ERR3376892	11	80.13	92.96	.	99.99	99.99	99.47	100.00	99.87	99.98	99.95	99.97	80.54
ERR3376893	8	80.12	92.96	.	.	99.99	99.47	100.00	.	99.98	.	99.97	80.54
ERR3376894	11	80.12	92.96	.	99.99	99.99	99.47	100.00	100.00	99.98	99.95	99.97	80.54
ERR3376895	11	80.13	92.96	.	99.99	99.99	99.47	100.00	99.99	99.98	99.95	99.97	80.54
ERR3376896	10	80.13	92.96	.	99.99	99.99	99.47	.	100.00	99.98	83.09	99.97	80.54
ERR3376897	11	80.13	92.96	.	99.99	99.99	99.47	100.00	100.00	99.98	99.95	99.97	80.54
ERR3376898	10	80.13	92.96	.	99.99	99.99	.	100.00	99.99	99.98	99.95	99.97	80.54
ERR3376899	11	80.13	92.96	.	99.99	99.99	99.47	100.00	99.99	99.98	99.95	99.97	80.54
ERR3376900	10	80.13	92.96	.	99.99	99.99	97.70	100.00	.	99.98	99.95	99.97	80.54
ERR3376901	11	80.13	92.96	.	99.99	99.99	99.47	100.00	99.99	99.98	99.95	99.97	80.54
ERR3376902	11	80.13	92.96	.	99.99	99.99	99.47	100.00	100.00	99.98	99.95	99.97	80.54
ERR3376903	9	.	92.96	.	99.99	99.99	99.47	.	86.08	99.98	99.95	99.97	80.54
ERR3376904	11	80.13	92.96	.	99.99	99.99	99.47	100.00	100.00	99.98	99.95	99.97	80.54
ERR3376905	11	80.13	92.96	.	99.99	99.99	99.47	80.71	99.99	99.98	85.19	99.97	80.54
ERR3376906	11	80.13	92.96	.	99.99	99.99	99.47	100.00	99.99	99.98	99.95	99.97	80.54
ERR3376907	9	80.13	92.96	.	.	99.99	99.47	100.00	.	99.98	83.17	99.97	80.54
ERR3376908	11	80.13	92.96	.	99.99	99.99	99.47	100.00	100.00	99.98	99.95	99.97	80.54
ERR3376909	9	80.13	92.96	.	99.99	99.99	99.47	.	.	99.98	80.97	99.97	80.54
ERR3376910	11	80.13	92.96	.	99.99	99.99	99.47	100.00	100.00	99.98	87.08	99.97	80.54
ERR3376911	10	.	92.96	.	99.99	99.99	97.70	100.00	100.00	99.98	83.50	99.97	80.54
ERR3376912	11	80.13	92.96	.	99.99	99.99	99.47	100.00	100.00	99.98	99.95	99.97	80.54
ERR3376913	10	.	92.96	.	99.99	99.99	99.47	100.00	100.00	99.98	99.95	99.97	80.54
ERR3376914	11	80.13	92.96	.	99.99	99.99	99.47	100.00	86.13	99.98	99.95	99.97	80.54
ERR3376915	11	80.13	92.96	.	99.99	99.99	99.47	100.00	100.00	99.98	99.95	99.97	80.54
ERR3376916	11	80.13	92.96	.	99.99	99.99	99.47	100.00	100.00	99.98	99.95	99.97	80.54
SD3246	11	80.13	92.96	.	99.99	99.99	99.47	100.00	99.99	99.98	99.95	99.97	80.54

## Sheet: SNPDIST
	Common.name	05PM0013	05PM0019	05PM0074	05PM0089	05PM0104	06PM0006	06PM0014	06PM0062	07PM0086	07PM0108	08PM0033	08PM0038	09PM0016	09PM0086	09PM0088	09PM0092	10PM0020	10PM0029	11PM0002	11PM0005	11PM0021	11PM0022	11PM0032	11PM0112	11PM0229	11PM0240	11PM0244	12PM0039	12PM0041	12PM0129	12PM0138	12PM0139	12PM0180	12PM0181	13PM0019	13PM0035	13PM0095	13PM0143	13PM0153	13PM0164	16PM0007	16PM0008	16PM0011	16PM0012	16PM0024	16PM0039	16PM0057	16PM0136
05PM0013	13	0	51	58	113	90	57	48	79	93	69	91	103	62	57	68	82	119	72	66	76	78	64	225	74	60	332	67	91	63	57	66	94	205	44	51	55	87	89	68	90	92	70	43	48	92	55	62	71
05PM0019	19	51	0	25	80	57	20	11	46	60	36	58	70	29	24	35	49	86	39	33	43	45	31	192	41	27	299	34	58	30	20	33	61	172	11	18	22	54	56	35	57	59	37	10	15	59	22	29	54
05PM0074	74	58	25	0	87	64	31	22	53	67	43	65	77	36	23	42	56	93	46	40	50	52	38	199	48	26	306	41	65	37	31	40	68	179	18	25	21	61	63	42	64	66	44	17	22	66	29	36	61
05PM0089	89	113	80	87	0	116	86	77	105	119	98	117	129	91	86	95	109	88	99	93	102	105	91	252	101	89	359	96	117	90	84	93	120	232	73	78	84	113	115	95	116	118	97	72	77	118	82	91	116
05PM0104	104	90	57	64	116	0	63	54	45	59	75	37	69	68	63	72	86	123	76	70	42	82	68	229	78	66	336	73	57	67	63	70	60	209	50	55	61	35	55	72	36	58	74	49	54	38	59	68	93
06PM0006	158	57	20	31	86	63	0	17	52	66	42	64	76	35	30	41	55	92	45	39	49	51	37	198	47	33	305	40	64	36	10	39	67	178	17	24	28	60	62	41	63	65	43	16	21	65	28	35	60
06PM0014	166	48	11	22	77	54	17	0	43	57	33	55	67	26	21	32	46	83	36	30	40	42	28	189	38	24	296	31	55	27	17	30	58	169	8	15	19	51	53	32	54	56	34	7	12	56	19	26	51
06PM0062	197	79	46	53	105	45	52	43	0	48	64	46	36	57	52	61	75	112	65	59	9	71	57	218	67	55	325	62	46	56	52	59	49	198	39	44	50	42	44	61	45	47	63	38	43	47	48	57	82
07PM0086	326	93	60	67	119	59	66	57	48	0	78	58	72	71	66	75	89	126	77	73	45	85	71	232	79	69	339	76	60	70	66	73	63	210	53	58	64	56	16	75	57	61	77	52	57	59	62	71	96
07PM0108	348	69	36	43	98	75	42	33	64	78	0	76	88	37	42	53	67	104	57	51	61	63	49	210	59	45	317	42	76	48	42	51	79	190	29	36	40	72	74	53	75	77	55	28	33	77	40	37	72
08PM0033	402	91	58	65	117	37	64	55	46	58	76	0	70	69	64	73	87	124	75	71	43	83	69	230	77	67	337	74	58	68	64	71	61	208	51	56	62	36	56	73	29	59	75	50	55	31	60	69	94
08PM0038	407	103	70	77	129	69	76	67	36	72	88	70	0	81	76	85	99	136	89	83	33	95	81	242	91	79	349	86	70	80	76	83	73	222	63	68	74	66	68	85	69	71	87	62	67	71	72	81	106
09PM0016	523	62	29	36	91	68	35	26	57	71	37	69	81	0	35	46	60	97	50	44	54	56	42	203	52	38	310	21	69	41	35	44	72	183	22	29	33	65	67	46	68	70	48	21	26	70	33	4	65
09PM0086	593	57	24	23	86	63	30	21	52	66	42	64	76	35	0	41	55	92	45	39	49	51	37	198	47	25	305	40	64	36	30	39	67	178	17	24	14	60	62	41	63	65	43	16	21	65	28	35	60
09PM0088	595	68	35	42	95	72	41	32	61	75	53	73	85	46	41	0	14	101	52	46	58	28	14	207	54	44	314	51	73	27	41	30	76	187	28	31	39	69	71	18	72	74	34	27	32	74	35	46	71
09PM0092	599	82	49	56	109	86	55	46	75	89	67	87	99	60	55	14	0	115	66	60	72	42	28	221	68	58	328	65	87	41	55	44	90	201	42	45	53	83	85	32	86	88	48	41	46	88	49	60	85
10PM0020	636	119	86	93	88	123	92	83	112	126	104	124	136	97	92	101	115	0	105	99	109	111	97	258	107	95	365	102	124	96	92	99	127	238	79	84	90	120	122	101	123	125	103	78	83	125	88	97	122
10PM0029	645	72	39	46	99	76	45	36	65	77	57	75	89	50	45	52	66	105	0	34	62	62	48	211	4	48	318	55	77	47	45	50	80	189	32	27	43	73	75	52	74	78	54	31	36	76	31	50	75
11PM0002	683	66	33	40	93	70	39	30	59	73	51	71	83	44	39	46	60	99	34	0	56	56	42	205	36	42	312	49	71	41	39	44	74	185	26	21	37	67	69	46	70	72	48	25	30	72	25	44	69
11PM0005	686	76	43	50	102	42	49	40	9	45	61	43	33	54	49	58	72	109	62	56	0	68	54	215	64	52	322	59	43	53	49	56	46	195	36	41	47	39	41	58	42	44	60	35	40	44	45	54	79
11PM0021	702	78	45	52	105	82	51	42	71	85	63	83	95	56	51	28	42	111	62	56	68	0	16	217	64	54	324	61	83	37	51	40	86	197	38	41	49	79	81	28	82	84	44	37	42	84	45	56	81
11PM0022	703	64	31	38	91	68	37	28	57	71	49	69	81	42	37	14	28	97	48	42	54	16	0	203	50	40	310	47	69	23	37	26	72	183	24	27	35	65	67	14	68	70	30	23	28	70	31	42	67
11PM0032	713	225	192	199	252	229	198	189	218	232	210	230	242	203	198	207	221	258	211	205	215	217	203	0	213	201	465	208	230	202	198	205	233	338	185	190	196	226	228	207	229	231	209	184	189	231	194	203	228
11PM0112	793	74	41	48	101	78	47	38	67	79	59	77	91	52	47	54	68	107	4	36	64	64	50	213	0	50	320	57	79	49	47	52	82	191	34	29	45	75	77	54	76	80	56	33	38	78	33	52	77
11PM0229	910	60	27	26	89	66	33	24	55	69	45	67	79	38	25	44	58	95	48	42	52	54	40	201	50	0	308	43	67	39	33	42	70	181	20	27	23	63	65	44	66	68	46	19	24	68	31	38	63
11PM0240	921	332	299	306	359	336	305	296	325	339	317	337	349	310	305	314	328	365	318	312	322	324	310	465	320	308	0	315	337	309	305	312	340	347	292	297	303	333	335	314	336	338	316	291	296	338	301	310	335
11PM0244	925	67	34	41	96	73	40	31	62	76	42	74	86	21	40	51	65	102	55	49	59	61	47	208	57	43	315	0	74	46	40	49	77	188	27	34	38	70	72	51	73	75	53	26	31	75	38	21	70
12PM0039	975	91	58	65	117	57	64	55	46	60	76	58	70	69	64	73	87	124	77	71	43	83	69	230	79	67	337	74	0	68	64	71	27	210	51	56	62	54	56	73	57	25	75	50	55	59	60	69	94
12PM0041	977	63	30	37	90	67	36	27	56	70	48	68	80	41	36	27	41	96	47	41	53	37	23	202	49	39	309	46	68	0	36	17	71	182	23	26	34	64	66	27	67	69	21	22	27	69	30	41	66
12PM0129	1065	57	20	31	84	63	10	17	52	66	42	64	76	35	30	41	55	92	45	39	49	51	37	198	47	33	305	40	64	36	0	39	67	178	17	24	28	60	62	41	63	65	43	16	21	65	28	35	60
12PM0138	1074	66	33	40	93	70	39	30	59	73	51	71	83	44	39	30	44	99	50	44	56	40	26	205	52	42	312	49	71	17	39	0	74	185	26	29	37	67	69	30	70	72	24	25	30	72	33	44	69
12PM0139	1075	94	61	68	120	60	67	58	49	63	79	61	73	72	67	76	90	127	80	74	46	86	72	233	82	70	340	77	27	71	67	74	0	213	54	59	65	57	59	76	60	8	78	53	58	62	63	72	97
12PM0180	1116	205	172	179	232	209	178	169	198	210	190	208	222	183	178	187	201	238	189	185	195	197	183	338	191	181	347	188	210	182	178	185	213	0	165	170	176	206	208	187	207	211	189	164	169	209	174	183	208
12PM0181	1117	44	11	18	73	50	17	8	39	53	29	51	63	22	17	28	42	79	32	26	36	38	24	185	34	20	292	27	51	23	17	26	54	165	0	11	15	47	49	28	50	52	30	3	8	52	15	22	47
13PM0019	1161	51	18	25	78	55	24	15	44	58	36	56	68	29	24	31	45	84	27	21	41	41	27	190	29	27	297	34	56	26	24	29	59	170	11	0	22	52	54	31	55	57	33	10	15	57	6	29	54
13PM0035	1177	55	22	21	84	61	28	19	50	64	40	62	74	33	14	39	53	90	43	37	47	49	35	196	45	23	303	38	62	34	28	37	65	176	15	22	0	58	60	39	61	63	41	14	19	63	26	33	58
13PM0095	1237	87	54	61	113	35	60	51	42	56	72	36	66	65	60	69	83	120	73	67	39	79	65	226	75	63	333	70	54	64	60	67	57	206	47	52	58	0	52	69	35	55	71	46	51	37	56	65	90
13PM0143	1285	89	56	63	115	55	62	53	44	16	74	56	68	67	62	71	85	122	75	69	41	81	67	228	77	65	335	72	56	66	62	69	59	208	49	54	60	52	0	71	55	57	73	48	53	57	58	67	92
13PM0153	1295	68	35	42	95	72	41	32	61	75	53	73	85	46	41	18	32	101	52	46	58	28	14	207	54	44	314	51	73	27	41	30	76	187	28	31	39	69	71	0	72	74	34	27	32	74	35	46	71
13PM0164	1306	90	57	64	116	36	63	54	45	57	75	29	69	68	63	72	86	123	74	70	42	82	68	229	76	66	336	73	57	67	63	70	60	207	50	55	61	35	55	72	0	58	74	49	54	2	59	68	93
16PM0007	1670	92	59	66	118	58	65	56	47	61	77	59	71	70	65	74	88	125	78	72	44	84	70	231	80	68	338	75	25	69	65	72	8	211	52	57	63	55	57	74	58	0	76	51	56	60	61	70	95
16PM0008	1671	70	37	44	97	74	43	34	63	77	55	75	87	48	43	34	48	103	54	48	60	44	30	209	56	46	316	53	75	21	43	24	78	189	30	33	41	71	73	34	74	76	0	29	34	76	37	48	73
16PM0011	1674	43	10	17	72	49	16	7	38	52	28	50	62	21	16	27	41	78	31	25	35	37	23	184	33	19	291	26	50	22	16	25	53	164	3	10	14	46	48	27	49	51	29	0	7	51	14	21	46
16PM0012	1675	48	15	22	77	54	21	12	43	57	33	55	67	26	21	32	46	83	36	30	40	42	28	189	38	24	296	31	55	27	21	30	58	169	8	15	19	51	53	32	54	56	34	7	0	56	19	26	51
16PM0024	1687	92	59	66	118	38	65	56	47	59	77	31	71	70	65	74	88	125	76	72	44	84	70	231	78	68	338	75	59	69	65	72	62	209	52	57	63	37	57	74	2	60	76	51	56	0	61	70	95
16PM0039	1702	55	22	29	82	59	28	19	48	62	40	60	72	33	28	35	49	88	31	25	45	45	31	194	33	31	301	38	60	30	28	33	63	174	15	6	26	56	58	35	59	61	37	14	19	61	0	33	58
16PM0057	1720	62	29	36	91	68	35	26	57	71	37	69	81	4	35	46	60	97	50	44	54	56	42	203	52	38	310	21	69	41	35	44	72	183	22	29	33	65	67	46	68	70	48	21	26	70	33	0	65
16PM0136	1799	71	54	61	116	93	60	51	82	96	72	94	106	65	60	71	85	122	75	69	79	81	67	228	77	63	335	70	94	66	60	69	97	208	47	54	58	90	92	71	93	95	73	46	51	95	58	65	0
16PM0173	1836	50	17	24	79	56	23	14	45	59	35	57	69	28	23	34	48	85	38	32	42	44	30	191	40	26	298	33	57	29	23	32	60	171	10	17	21	53	55	34	56	58	36	9	14	58	21	28	53
16PM0240	1903	45	12	19	74	51	18	9	40	54	30	52	64	23	18	29	43	80	33	27	37	39	25	186	35	21	293	28	52	24	18	27	55	166	5	12	16	48	50	29	51	53	31	4	9	53	16	23	48
16PM0244	1907	44	11	18	73	50	17	8	39	53	29	51	63	22	17	28	42	79	32	26	36	38	24	185	34	20	292	27	51	23	17	26	54	165	4	11	15	47	49	28	50	52	30	3	8	52	15	22	47
16PM0247	1909	97	64	71	123	63	70	61	52	66	82	64	76	75	70	79	93	130	83	77	49	89	75	236	85	73	343	80	38	74	70	77	41	216	57	62	68	60	62	79	63	39	81	56	61	65	66	75	100
16PM0249	1912	62	29	36	89	66	35	26	55	67	47	65	79	40	35	26	40	95	44	40	52	36	22	201	46	38	308	45	67	13	35	16	70	179	22	25	33	63	65	26	64	68	18	21	26	66	29	40	65
16PM0255	1918	77	44	51	104	81	50	41	70	82	62	80	94	55	50	57	71	110	7	39	67	67	53	216	9	53	323	60	82	52	50	55	85	194	37	32	48	78	80	57	79	83	59	36	41	81	36	55	80
16PM0265	1928	84	51	58	110	50	57	48	39	29	69	51	63	62	57	66	80	117	70	64	36	76	62	223	72	60	330	67	51	61	57	64	54	203	44	49	55	47	25	66	50	52	68	43	48	52	53	62	87
16PM0273	1936	60	27	26	89	66	33	24	55	69	45	67	79	38	19	44	58	95	48	42	52	54	40	201	50	28	308	43	67	39	33	42	70	181	20	27	11	63	65	44	66	68	46	19	24	68	31	38	63
16PM0276	1939	48	15	22	77	54	21	12	43	57	33	55	67	26	21	32	46	83	36	30	40	42	28	189	38	24	296	31	55	27	21	30	58	169	8	15	19	51	53	32	54	56	34	7	12	56	19	26	51
16PM0280	1943	54	17	28	83	60	23	14	49	63	39	61	73	32	27	38	52	89	42	36	46	48	34	195	44	30	302	37	61	33	23	36	64	175	14	21	25	57	59	38	60	62	40	13	18	62	25	32	57
16PM0284	1947	44	11	18	73	50	17	8	39	53	29	51	63	22	17	28	42	79	32	26	36	38	24	185	34	20	292	27	51	23	17	26	54	165	4	11	15	47	49	28	50	52	30	3	8	52	15	22	47
16PM0286	1949	85	52	59	111	51	58	49	16	54	70	52	42	63	58	67	81	118	71	65	15	77	63	224	73	61	331	68	52	62	58	65	55	204	45	50	56	48	50	67	51	53	69	44	49	53	54	63	88
16PM0288	1951	88	55	62	114	54	61	52	19	57	73	55	45	66	61	70	84	121	74	68	18	80	66	227	76	64	332	71	55	65	61	68	58	205	48	53	59	51	53	70	54	56	72	47	52	56	57	66	91
17PM0003	1975	55	18	29	84	61	24	15	50	64	40	62	74	33	28	39	53	90	43	37	47	49	35	196	45	31	303	38	62	34	24	37	65	176	15	22	26	58	60	39	61	63	41	14	19	63	26	33	58
17PM0032	2004	85	52	59	111	51	58	49	40	30	70	52	64	63	58	67	81	118	71	65	37	77	63	224	73	61	331	68	52	62	58	65	55	204	45	50	56	48	26	67	51	53	69	44	49	53	54	63	88
17PM0035	2007	85	52	59	111	51	58	49	40	30	70	52	64	63	58	67	81	118	71	65	37	77	63	224	73	61	331	68	52	62	58	65	55	204	45	50	56	48	26	67	51	53	69	44	49	53	54	63	88
17PM0052	2024	97	64	71	123	43	70	61	52	66	82	38	76	75	70	79	93	130	81	75	49	89	75	236	83	73	343	80	64	74	70	77	67	216	57	62	68	42	62	79	21	65	81	56	61	23	66	75	100
17PM0064	2036	46	13	20	75	52	19	10	41	55	31	53	65	24	19	30	44	81	34	28	38	40	26	187	36	22	294	29	53	25	19	28	56	167	6	13	17	49	51	30	52	54	32	5	10	54	17	24	49
17PM0080	2052	44	11	18	73	50	17	8	39	53	29	51	63	22	17	28	42	79	32	26	36	38	24	185	34	20	292	27	51	23	17	26	54	165	4	11	15	47	49	28	50	52	30	3	8	52	15	22	47
17PM0110	2082	54	21	28	81	58	27	18	47	61	39	59	71	32	27	34	48	87	30	24	44	44	30	193	32	30	300	37	59	29	27	32	62	173	14	5	25	55	57	34	58	60	36	13	18	60	9	32	57
17PM0145	2117	72	39	46	99	76	45	36	65	77	57	75	89	50	45	36	50	105	54	50	62	46	32	211	56	48	318	55	77	29	45	32	80	189	32	35	43	73	75	36	74	78	36	31	36	76	39	50	75
17PM0156	2128	61	28	35	88	65	34	25	54	68	46	66	78	39	34	25	39	94	45	39	51	35	21	200	47	37	307	44	66	12	34	7	69	180	21	24	32	62	64	25	65	67	19	20	25	67	28	39	64
17PM0184	2156	56	23	30	83	60	29	20	49	63	41	61	73	34	29	36	50	89	32	26	46	46	32	195	34	32	302	39	61	31	29	34	64	175	16	7	27	57	59	36	60	62	38	15	20	62	11	34	59
17PM0214	2186	57	38	45	100	77	44	35	66	80	56	78	90	49	44	55	69	106	59	53	63	65	51	212	61	47	319	54	78	50	42	53	81	192	31	38	42	74	76	55	77	79	57	30	35	79	42	49	60
17PM0222	2194	100	67	74	126	48	73	64	55	69	85	49	79	78	73	82	96	133	86	80	52	92	78	239	88	76	346	83	67	77	73	80	70	219	60	65	71	33	65	82	48	68	84	59	64	50	69	78	103
17PM0238	2210	72	39	46	99	76	45	36	65	79	57	77	89	50	45	22	36	105	56	50	62	22	10	211	58	48	318	55	77	31	45	34	80	191	32	35	43	73	75	22	76	78	38	31	36	78	39	50	75
17PM0246	2218	65	32	39	94	71	38	29	60	74	40	72	84	9	38	49	63	100	53	47	57	59	45	206	55	41	313	24	72	44	38	47	75	186	25	32	36	68	70	49	71	73	51	24	29	73	36	9	68
17PM0267	2239	51	14	25	80	57	20	11	46	60	36	58	70	29	24	35	49	86	39	33	43	45	31	192	41	27	299	34	58	30	20	33	61	172	11	18	22	54	56	35	57	59	37	10	15	59	22	29	54
17PM0274	2246	72	39	46	99	76	45	36	65	79	57	77	89	50	45	36	50	105	56	50	62	46	32	211	58	48	318	55	77	29	45	32	80	191	32	35	43	73	75	36	76	78	36	31	36	78	39	50	75
17PM0278	2250	45	12	19	74	51	18	9	40	54	30	52	64	23	18	29	43	80	33	27	37	39	25	186	35	21	293	28	52	24	18	27	55	166	5	12	16	48	50	29	51	53	31	4	9	53	16	23	48
17PM0279	2251	63	30	37	90	67	36	27	56	68	48	66	80	41	36	27	41	96	45	41	53	37	23	202	47	39	309	46	68	22	36	25	71	180	23	26	34	64	66	27	65	69	29	22	27	67	30	41	66
17PM0302	2273	47	14	21	76	53	20	11	42	56	32	54	66	25	20	31	45	82	35	29	39	41	27	188	37	23	295	30	54	26	20	29	57	168	7	14	18	50	52	31	53	55	33	6	11	55	18	25	50
17PM0304	2275	86	53	60	112	52	59	50	41	31	71	53	65	64	59	68	82	119	72	66	38	78	64	225	74	62	332	69	53	63	59	66	56	205	46	51	57	49	27	68	52	54	70	45	50	54	55	64	89
17PM0307	2278	48	15	22	77	54	21	12	43	57	33	55	67	26	21	32	46	83	36	30	40	42	28	189	38	24	296	31	55	27	21	30	58	169	8	15	19	51	53	32	54	56	34	7	12	56	19	26	51
17PM0311	2282	63	30	37	90	67	36	27	56	70	48	68	80	41	36	27	41	96	47	41	53	37	23	202	49	39	309	46	68	22	36	25	71	182	23	26	34	64	66	27	67	69	29	22	27	69	30	41	66
17PM0313	2284	55	18	29	84	61	24	15	50	64	40	62	74	33	28	39	53	90	43	37	47	49	35	196	45	31	303	38	62	34	24	37	65	176	15	22	26	58	60	39	61	63	41	14	19	63	26	33	58
17PM0314	2285	93	60	67	119	59	66	57	48	62	78	60	72	71	66	75	89	126	79	73	45	85	71	232	81	69	339	76	26	70	66	73	9	212	53	58	64	56	58	75	59	7	77	52	57	61	62	71	96
18PM0001	2301	84	51	58	110	50	57	48	17	53	69	51	29	62	57	66	80	117	70	64	14	76	62	223	72	60	330	67	51	61	57	64	54	203	44	49	55	47	49	66	50	52	68	43	48	52	53	62	87
18PM0003	2303	50	17	24	77	54	23	14	43	57	35	55	67	28	23	30	44	83	26	20	40	40	26	189	28	26	296	33	55	25	23	28	58	169	10	1	21	51	53	30	54	56	32	9	14	56	5	28	53
18PM0008	2308	86	53	60	112	52	59	50	41	31	71	53	65	64	59	68	82	119	72	66	38	78	64	225	74	62	332	69	53	63	59	66	56	205	46	51	57	49	27	68	52	54	70	45	50	54	55	64	89
18PM0009	2309	47	14	21	76	53	20	11	42	56	32	54	66	25	20	31	45	82	35	29	39	41	27	188	37	23	295	30	54	26	20	29	57	168	7	14	18	50	52	31	53	55	33	6	11	55	18	25	50
18PM0013	2313	63	30	37	90	67	36	27	56	70	48	68	80	41	36	27	41	96	47	41	53	37	23	202	49	39	309	46	68	22	36	25	71	182	23	26	34	64	66	27	67	69	29	22	27	69	30	41	66
18PM0025	2325	63	30	37	90	67	36	27	56	68	48	66	80	41	36	27	41	96	45	41	53	37	23	202	47	39	309	46	68	22	36	25	71	180	23	26	34	64	66	27	65	69	29	22	27	67	30	41	66
18PM0026	2326	94	61	68	120	60	67	58	49	63	79	61	73	72	67	76	90	127	80	74	46	86	72	233	82	70	340	77	27	71	67	74	10	213	54	59	65	57	59	76	60	8	78	53	58	62	63	72	97
18PM0027	2327	55	18	29	84	61	24	15	50	64	40	62	74	33	28	39	53	90	43	37	47	49	35	196	45	31	303	38	62	34	24	37	65	176	15	22	26	58	60	39	61	63	41	14	19	63	26	33	58
18PM0065	2365	102	69	76	128	48	75	66	57	71	87	43	81	80	75	84	98	135	86	80	54	94	80	241	88	78	348	85	69	79	75	82	72	221	62	67	73	47	67	84	26	70	86	61	66	28	71	80	105
18PM0069	2369	45	12	19	74	51	18	9	40	54	30	52	64	23	18	29	43	80	33	27	37	39	25	186	35	21	293	28	52	24	18	27	55	166	5	12	16	48	50	29	51	53	31	4	9	53	16	23	48
18PM0070	2370	44	11	18	73	50	17	8	39	53	29	51	63	22	17	28	42	79	32	26	36	38	24	185	34	20	292	27	51	23	17	26	54	165	4	11	15	47	49	28	50	52	30	3	8	52	15	22	47
18PM0088	2388	46	13	20	75	52	19	10	41	55	31	53	65	24	19	30	44	81	34	28	38	40	26	187	36	22	294	29	53	25	19	28	56	167	6	13	17	49	51	30	52	54	32	5	10	54	17	24	49
18PM0117	2417	50	17	24	79	56	23	14	45	59	35	57	69	28	23	34	48	85	38	32	42	44	30	191	40	26	298	33	57	29	23	32	60	171	10	17	21	53	55	34	56	58	36	9	14	58	21	28	53
18PM0127	2427	57	24	27	86	63	30	21	52	66	42	64	76	35	26	41	55	92	45	39	49	51	37	198	47	29	305	40	64	36	30	39	67	176	17	24	24	60	62	41	63	65	43	16	21	65	28	35	60
18PM0129	2429	208	175	182	235	212	181	172	201	213	193	211	225	186	181	190	204	241	192	188	198	200	186	341	194	184	350	191	213	185	181	188	216	3	168	173	179	209	211	190	210	214	192	167	172	212	177	186	211
18PM0155	2455	66	33	40	93	70	39	30	59	73	51	71	83	44	39	16	30	99	50	44	56	20	6	205	52	42	312	49	71	25	39	28	74	185	26	29	37	67	69	16	70	72	32	25	30	72	33	44	69
18PM0166	2466	44	11	18	73	50	17	8	39	53	29	51	63	22	17	28	42	79	32	26	36	38	24	185	34	20	292	27	51	23	17	26	54	165	4	11	15	47	49	28	50	52	30	3	8	52	15	22	47
18PM0175	2475	71	38	45	98	75	44	35	64	78	56	76	88	49	44	21	35	104	55	49	61	23	7	210	57	47	317	54	76	30	44	33	79	190	31	34	42	72	74	21	75	77	37	30	35	77	38	49	74
18PM0176	2476	45	12	19	74	51	18	9	40	54	30	52	64	23	18	29	43	80	33	27	37	39	25	186	35	21	293	28	52	24	18	27	55	166	5	12	16	48	50	29	51	53	31	4	9	53	16	23	48
18PM0177	2477	48	15	22	77	54	21	12	43	57	33	55	67	26	21	32	46	83	36	30	40	42	28	189	38	24	296	31	55	27	21	30	58	169	8	15	19	51	53	32	54	56	34	7	12	56	19	26	51
18PM0221	2521	50	17	24	79	56	23	14	45	59	35	57	69	28	23	34	48	85	38	32	42	44	30	191	40	26	298	33	57	29	23	32	60	171	10	17	21	53	55	34	56	58	36	9	14	58	21	28	53
18PM0233	2533	203	170	177	230	207	176	167	196	210	188	208	220	181	176	185	199	236	189	183	193	195	181	338	191	179	349	186	208	180	176	183	211	134	163	168	174	204	206	185	207	209	187	162	167	209	172	181	206
18PM0234	2534	52	19	26	81	58	25	16	47	61	37	59	71	30	25	36	50	87	40	34	44	46	32	193	42	28	300	35	59	31	25	34	62	173	12	19	23	55	57	36	58	60	38	11	16	60	23	30	55
18PM0235	2535	70	37	44	97	74	43	34	63	77	55	75	87	48	43	34	48	103	54	48	60	44	30	209	56	46	316	53	75	27	43	30	78	189	30	33	41	71	73	34	74	76	34	29	34	76	37	48	73
18PM0257	2557	48	15	22	75	54	21	12	43	57	33	55	67	26	21	32	46	83	36	30	40	42	28	189	38	24	296	31	55	27	19	30	58	169	8	15	19	51	53	32	54	56	34	7	12	56	19	26	51
18PM0258	2558	44	11	18	73	50	17	8	39	53	29	51	63	22	17	28	42	79	32	26	36	38	24	185	34	20	292	27	51	23	17	26	54	165	4	11	15	47	49	28	50	52	30	3	8	52	15	22	47
18PM0274	2574	81	48	55	108	85	54	45	74	88	66	86	98	59	54	45	59	114	65	59	71	55	41	220	67	57	327	64	86	38	54	41	89	200	41	44	52	82	84	45	85	87	45	40	45	87	48	59	84
18PM0275	2575	58	25	32	87	64	31	22	53	67	33	65	77	6	31	42	56	93	46	40	50	52	38	199	48	34	306	17	65	37	31	40	68	179	18	25	29	61	63	42	64	66	44	17	22	66	29	6	61
18PM0283	2583	74	41	48	101	78	47	38	67	81	59	79	91	52	47	38	52	107	58	52	64	48	34	213	60	50	320	57	79	31	47	34	82	193	34	37	45	75	77	38	78	80	38	33	38	80	41	52	77
18PM0284	2584	230	197	204	257	234	203	194	223	237	215	235	247	208	203	212	226	263	216	210	220	222	208	7	218	206	470	213	235	207	203	210	238	343	190	195	201	231	233	212	234	236	214	189	194	236	199	208	233
18PM0285	2585	68	35	42	95	72	41	32	61	75	53	73	85	46	41	18	32	101	52	46	58	28	14	207	54	44	314	51	73	27	41	30	76	187	28	31	39	69	71	18	72	74	34	27	32	74	35	46	71
19PM0014	2613	44	11	18	73	50	17	8	39	53	29	51	63	22	17	28	42	79	32	26	36	38	24	185	34	20	292	27	51	23	17	26	54	165	4	11	15	47	49	28	50	52	30	3	8	52	15	22	47
19PM0021	2620	47	14	21	76	53	20	11	42	56	32	54	66	25	20	31	45	82	35	29	39	41	27	188	37	23	295	30	54	26	20	29	57	168	7	14	18	50	52	31	53	55	33	6	11	55	18	25	50
19PM0052	2651	48	15	22	77	54	21	12	43	57	33	55	67	26	21	32	46	83	36	30	40	42	28	189	38	24	296	31	55	27	21	30	58	169	8	15	19	51	53	32	54	56	34	7	12	56	19	26	51
19PM0053	2652	97	64	71	123	63	70	61	52	66	82	64	76	75	70	79	93	130	83	77	49	89	75	236	85	73	343	80	30	74	70	77	15	216	57	62	68	60	62	79	63	13	81	56	61	65	66	75	100
19PM0090	2689	45	12	19	74	51	18	9	40	54	30	52	64	23	18	29	43	80	33	27	37	39	25	186	35	21	293	28	52	24	18	27	55	166	5	12	16	48	50	29	51	53	31	4	9	53	16	23	48
19PM0108	2707	56	23	26	85	62	29	20	51	65	41	63	75	34	25	40	54	91	44	38	48	50	36	195	46	28	304	39	63	35	29	38	66	177	16	23	23	59	61	40	62	64	42	15	20	64	27	34	59
19PM0109	2708	208	175	182	235	212	181	172	201	215	193	213	225	186	181	190	204	241	194	188	198	200	186	343	196	184	354	191	213	185	181	188	216	139	168	173	179	209	211	190	212	214	192	167	172	214	177	186	211
19PM0126	2725	44	11	18	73	50	17	8	39	53	29	51	63	22	17	28	42	79	32	26	36	38	24	185	34	20	292	27	51	23	17	26	54	165	4	11	15	47	49	28	50	52	30	3	8	52	15	22	47
19PM0128	2727	46	13	20	75	52	19	10	41	55	31	53	65	24	19	30	44	81	34	28	38	40	26	187	36	22	294	29	53	25	19	28	56	167	6	13	17	49	51	30	52	54	32	5	10	54	17	24	49
19PM0213	2812	48	15	22	77	54	21	12	43	57	33	55	67	26	21	32	46	83	36	30	40	42	28	189	38	24	296	31	55	27	21	30	58	169	8	15	19	51	53	32	54	56	34	7	12	56	19	26	51
19PM0249	2848	77	58	65	120	97	64	55	86	100	76	98	110	69	64	75	89	126	79	73	83	85	71	232	81	67	339	74	98	70	64	73	101	212	51	58	62	94	96	75	97	99	77	50	55	99	62	69	80
19PM0252	2851	72	39	46	99	76	45	36	65	79	57	77	89	50	45	22	36	105	54	48	62	24	8	211	56	48	318	55	77	31	45	34	80	191	32	35	43	73	75	22	76	78	38	31	36	78	39	50	75
19PM0340	2939	99	66	73	125	65	72	63	54	68	84	66	78	77	72	81	95	132	85	79	51	91	77	238	87	75	345	82	32	76	72	79	33	218	59	64	70	62	64	81	65	31	83	58	63	67	68	77	102
19PM0341	2940	90	57	64	116	56	63	54	45	35	75	57	69	68	63	72	86	123	76	70	42	82	68	229	78	66	336	73	57	67	63	70	60	209	50	55	61	53	31	72	56	58	74	49	54	58	59	68	93
19PM0343	2942	55	18	29	84	61	24	15	50	64	40	62	74	33	28	39	53	90	43	37	47	49	35	196	45	31	303	38	62	34	24	37	65	176	15	22	26	58	60	39	61	63	41	14	19	63	26	33	58
20PM0004	2986	46	13	20	75	52	19	10	41	55	31	53	65	24	19	30	44	81	34	28	38	40	26	187	36	22	294	29	53	25	19	28	56	167	6	13	17	49	51	30	52	54	32	5	10	54	17	24	49
20PM0005	2987	51	18	25	80	57	24	15	46	60	36	58	70	29	24	35	49	86	39	33	43	45	31	192	41	27	299	34	58	30	24	33	61	172	11	18	22	54	56	35	57	59	37	10	15	59	22	29	54
20PM0006	2988	48	15	22	77	54	21	12	43	57	33	55	67	26	21	32	46	83	36	30	40	42	28	189	38	24	296	31	55	27	21	30	58	169	8	15	19	51	53	32	54	56	34	7	12	56	19	26	51
20PM0218	3200	83	50	57	109	49	56	47	38	28	68	50	62	61	56	65	79	116	69	63	35	75	61	222	71	59	329	66	50	60	56	63	53	202	43	48	54	46	24	65	49	51	67	42	47	51	52	61	86
20PM0219	3201	94	61	68	120	60	67	58	49	61	79	59	73	72	67	76	90	127	78	74	46	86	72	233	80	70	340	77	27	71	67	74	28	211	54	59	65	57	59	76	58	26	78	53	58	60	63	72	97
20PM0232	3214	75	42	49	102	79	48	39	68	82	60	80	92	53	48	39	53	108	59	53	65	49	35	214	61	51	321	58	80	32	48	35	83	194	35	38	46	76	78	39	79	81	39	34	39	81	42	53	78
20PM0351	3313	87	54	61	113	53	60	51	42	32	72	54	66	65	60	69	83	120	73	67	39	79	65	226	75	63	333	70	54	64	60	67	57	206	47	52	58	50	28	69	53	55	71	46	51	55	56	65	90
20PM0387	3348	49	16	23	78	55	22	13	44	58	34	56	68	27	22	33	47	84	37	31	41	43	29	190	39	25	297	32	56	28	22	31	59	170	9	16	20	52	54	33	55	57	35	8	13	57	20	27	52
20PM0401	3362	44	11	18	73	50	17	8	39	53	29	51	63	22	17	28	42	79	32	26	36	38	24	185	34	20	292	27	51	23	17	26	54	165	4	11	15	47	49	28	50	52	30	3	8	52	15	22	47
20PM0421	3382	49	16	23	78	55	22	13	44	58	34	56	68	27	22	33	47	84	37	31	41	43	29	190	39	25	297	32	56	28	22	31	59	170	9	16	20	52	54	33	55	57	35	8	13	57	20	27	52
20PM0422	3383	87	54	61	113	53	60	51	42	32	72	54	66	65	60	69	83	120	73	67	39	79	65	226	75	63	333	70	54	64	60	67	57	206	47	52	58	50	28	69	53	55	71	46	51	55	56	65	90
20PM0431	3392	95	62	69	121	61	68	59	50	64	80	62	74	73	68	77	91	128	81	75	47	87	73	234	83	71	341	78	28	72	68	75	23	214	55	60	66	58	60	77	61	21	79	54	59	63	64	73	98
21PM0010	3414	60	27	34	87	64	33	24	53	67	45	65	77	38	33	18	32	93	44	38	50	28	14	199	46	36	306	43	65	19	33	22	68	179	20	23	31	61	63	18	64	66	26	19	24	66	27	38	63
21PM0011	3415	58	25	32	87	64	31	22	53	67	43	65	77	36	31	42	56	93	46	40	50	52	38	199	48	34	306	41	65	37	31	40	68	179	18	25	29	61	63	42	64	66	44	17	22	66	29	36	61
21PM0012	3416	59	26	25	88	65	32	23	54	68	44	66	78	37	24	43	57	94	47	41	51	53	39	200	49	5	307	42	66	38	32	41	69	180	19	26	22	62	64	43	65	67	45	18	23	67	30	37	62
21PM0013	3417	85	52	59	111	51	58	49	40	54	70	52	64	63	58	67	81	118	71	65	37	77	63	224	73	61	331	68	18	62	58	65	19	204	45	50	56	48	50	67	51	17	69	44	49	53	54	63	88
21PM0014	3418	63	30	15	92	69	36	27	58	72	48	70	82	41	28	47	61	98	51	45	55	57	43	204	53	31	311	46	70	42	36	45	73	184	23	30	26	66	68	47	69	71	49	22	27	71	34	41	66
21PM0015	3419	241	208	215	268	245	214	205	234	248	226	246	258	219	214	223	237	274	227	221	231	233	219	376	229	217	229	224	246	218	214	221	249	258	201	206	212	242	244	223	245	247	225	200	205	247	210	219	244
21PM0016	3420	93	60	67	119	59	66	57	48	62	78	60	72	71	66	75	89	126	79	73	45	85	71	232	81	69	339	76	26	70	66	73	11	212	53	58	64	56	58	75	59	9	77	52	57	61	62	71	96
21PM0017	3421	81	48	55	107	47	54	45	14	50	66	48	38	59	54	63	77	114	67	61	11	73	59	220	69	57	327	64	48	58	54	61	51	200	41	46	52	44	46	63	47	49	65	40	45	49	50	59	84
21PM0018	3422	64	31	38	93	70	37	28	59	73	39	71	83	20	37	48	62	99	50	44	56	58	44	205	52	40	312	25	71	43	37	46	74	185	24	31	35	67	69	48	70	72	50	23	28	72	35	20	67
21PM0019	3423	69	36	43	98	75	42	33	64	78	44	76	88	23	42	53	67	104	57	51	61	63	49	210	59	45	317	14	76	48	42	51	79	190	29	36	40	72	74	53	75	77	55	28	33	77	40	23	72
21PM0020	3424	106	73	80	132	54	79	70	61	75	91	55	85	84	79	88	102	139	92	86	58	98	84	245	94	82	352	89	73	83	79	86	76	225	66	71	77	47	71	88	54	74	90	65	70	56	75	84	109
21PM0021	3425	55	22	29	82	59	28	19	48	62	40	60	72	33	28	35	49	88	31	25	45	45	31	194	33	31	301	38	60	30	28	33	63	174	15	4	26	56	58	35	59	61	37	14	19	61	10	33	58
21PM0022	3426	91	58	65	117	37	64	55	46	58	76	30	70	69	64	73	87	124	75	71	43	83	69	230	77	67	337	74	58	68	64	71	61	208	51	56	62	36	56	73	1	59	75	50	55	3	60	69	94
21PM0023	3427	46	13	20	75	52	19	10	41	55	31	53	65	24	19	30	44	81	34	28	38	40	26	187	36	22	294	29	53	25	19	28	56	167	6	13	17	49	51	30	52	54	32	5	10	54	17	24	49
21PM0024	3428	203	170	177	230	207	176	167	196	210	188	208	220	181	176	185	199	236	189	183	193	195	181	336	191	179	347	186	206	180	176	183	209	62	163	168	174	204	206	185	207	207	187	162	167	209	172	181	206
21PM0025	3429	204	171	178	231	208	177	168	197	211	189	209	221	182	177	186	200	237	190	184	194	196	182	337	192	180	348	187	207	181	177	184	210	63	164	169	175	205	207	186	208	208	188	163	168	210	173	182	207
21PM0026	3430	76	57	64	119	96	63	54	85	99	75	97	109	68	63	74	88	125	78	72	82	84	70	231	80	66	338	73	97	69	63	72	100	211	50	57	61	93	95	74	96	98	76	49	54	98	61	68	79
21PM0027	3431	63	30	37	92	69	36	27	58	72	22	70	82	31	36	47	61	98	51	45	55	57	43	204	53	39	311	36	70	42	36	45	73	184	23	30	34	66	68	47	69	71	49	22	27	71	34	31	66
21PM0028	3432	70	53	60	115	92	59	50	81	95	71	93	105	64	59	70	84	121	74	68	78	80	66	227	76	62	334	69	93	65	59	68	96	207	46	53	57	89	91	70	92	94	72	45	50	94	57	64	9
21PM0029	3433	67	34	41	96	73	40	31	62	76	26	74	86	35	40	51	65	102	55	49	59	61	47	208	57	43	315	40	74	46	40	49	77	188	27	34	38	70	72	51	73	75	53	26	31	75	38	35	70
21PM0030	3434	54	21	28	83	60	27	18	49	63	39	61	73	32	27	38	52	89	42	36	46	48	34	195	44	30	302	37	61	33	27	36	64	175	14	21	25	57	59	38	60	62	40	13	18	62	25	32	57
21PM0031	3435	47	14	21	76	53	20	11	42	56	32	54	66	25	20	31	45	82	35	29	39	41	27	188	37	23	295	30	54	26	20	29	57	168	7	14	18	50	52	31	53	55	33	6	11	55	18	25	50
21PM0032	3436	93	60	67	119	59	66	57	48	62	78	60	72	71	66	75	89	126	79	73	45	85	71	232	81	69	339	76	26	70	66	73	9	212	53	58	64	56	58	75	59	7	77	52	57	61	62	71	96
21PM0033	3437	66	33	40	95	72	39	30	61	75	41	73	85	22	39	50	64	101	54	48	58	60	46	207	56	42	314	27	73	45	39	48	76	187	26	33	37	69	71	50	72	74	52	25	30	74	37	22	69
21PM0042	3446	44	11	18	73	50	17	8	39	53	29	51	63	22	17	28	42	79	32	26	36	38	24	185	34	20	292	27	51	23	17	26	54	165	4	11	15	47	49	28	50	52	30	3	8	52	15	22	47
21PM0043	3447	77	58	65	120	97	64	55	86	100	76	98	110	69	64	75	89	126	79	73	83	85	71	232	81	67	339	74	98	70	64	73	101	212	51	58	62	94	96	75	97	99	77	50	55	99	62	69	80
21PM0044	3448	70	37	44	99	76	43	34	65	79	45	77	89	28	43	54	68	105	58	52	62	64	50	211	60	46	318	33	77	49	43	52	80	191	30	37	41	73	75	54	76	78	56	29	34	78	41	28	73
21PM0045	3449	258	225	232	285	262	231	222	251	265	243	263	275	236	231	239	253	291	244	238	248	249	235	393	246	234	246	241	263	234	231	237	266	275	218	223	229	259	261	239	262	264	241	217	222	264	227	236	261
21PM0046	3450	83	50	57	109	49	56	47	38	28	68	50	62	61	56	65	79	116	69	63	35	75	61	222	71	59	329	66	50	60	56	63	53	202	43	48	54	46	24	65	49	51	67	42	47	51	52	61	86
21PM0047	3451	86	53	60	112	52	59	50	41	31	71	53	65	64	59	68	82	119	72	66	38	78	64	225	74	62	332	69	53	63	59	66	56	205	46	51	57	49	27	68	52	54	70	45	50	54	55	64	89
21PM0048	3452	46	13	20	75	52	19	10	41	55	31	53	65	24	19	30	44	81	34	28	38	40	26	187	36	22	294	29	53	25	19	28	56	167	6	13	17	49	51	30	52	54	32	5	10	54	17	24	49
21PM0079	3479	47	14	21	76	53	20	11	42	56	32	54	66	25	20	31	45	82	33	27	39	41	27	188	35	23	295	30	54	26	20	29	57	168	7	14	18	50	52	31	53	55	33	6	11	55	18	25	50
ERR3376871	ERR3376871	218	185	192	245	222	191	182	211	225	203	223	235	196	191	200	214	251	204	198	208	210	196	353	206	194	364	201	223	195	191	198	226	149	178	183	189	219	221	200	222	224	202	177	182	224	187	196	221
ERR3376872	ERR3376872	205	172	179	231	209	178	169	198	212	190	210	222	183	178	187	201	238	191	185	195	197	183	340	193	181	351	188	210	182	177	185	213	136	165	170	176	206	208	187	209	211	189	164	169	211	174	183	208
ERR3376873	ERR3376873	204	171	178	230	208	177	168	197	211	189	209	221	182	177	186	200	237	190	184	194	196	182	339	192	180	350	187	209	181	176	184	212	135	164	169	175	205	207	186	208	210	188	163	168	210	173	182	207
ERR3376874	ERR3376874	74	41	26	103	80	47	38	69	83	59	81	93	52	39	58	72	109	62	56	66	68	54	215	64	42	322	57	81	53	47	56	84	195	34	41	37	77	79	58	80	82	60	33	38	82	45	52	77
ERR3376875	ERR3376875	251	218	225	278	255	224	215	244	258	236	256	268	229	224	233	247	284	237	231	241	243	229	386	239	227	239	234	256	228	224	231	259	268	211	216	222	252	254	233	255	257	235	210	215	257	220	229	254
ERR3376876	ERR3376876	250	217	224	277	254	223	214	243	257	235	255	267	228	223	232	246	283	236	230	240	242	228	385	238	226	238	233	255	227	223	230	258	267	210	215	221	251	253	232	254	256	234	209	214	256	219	228	253
ERR3376877	ERR3376877	214	181	188	241	218	187	178	207	221	199	219	231	192	187	196	210	247	200	194	204	206	192	349	202	190	360	197	219	191	187	194	222	145	174	179	185	215	217	196	218	220	198	173	178	220	183	192	217
ERR3376878	ERR3376878	204	171	178	231	208	177	168	197	211	189	209	221	182	177	186	200	237	190	184	194	196	182	339	192	180	350	187	209	181	177	184	212	135	164	169	175	205	207	186	208	210	188	163	168	210	173	182	207
ERR3376879	ERR3376879	202	169	176	229	206	175	166	195	209	187	207	219	180	175	184	198	235	188	182	192	194	180	337	190	178	348	185	207	179	175	182	210	133	162	167	173	203	205	184	206	208	186	161	166	208	171	180	205
ERR3376880	ERR3376880	247	214	221	274	251	220	211	240	254	232	252	264	225	220	229	243	280	233	227	237	239	225	382	235	223	235	230	252	224	220	227	255	264	207	212	218	248	250	229	251	253	231	206	211	253	216	225	250
ERR3376881	ERR3376881	202	169	176	228	206	175	166	195	209	187	207	219	180	175	184	198	235	188	182	192	194	180	337	190	178	348	185	207	179	174	182	210	133	162	167	173	203	205	184	206	208	186	161	166	208	171	180	205
ERR3376882	ERR3376882	215	182	189	242	219	188	179	208	222	200	220	232	193	188	197	211	248	201	195	205	207	193	350	203	191	361	198	220	192	188	195	223	146	175	180	186	216	218	197	219	221	199	174	179	221	184	193	218
ERR3376883	ERR3376883	252	219	226	279	256	225	216	245	259	237	257	269	230	225	234	248	285	238	232	242	244	230	387	240	228	240	235	257	229	225	232	260	269	212	217	223	253	255	234	256	258	236	211	216	258	221	230	255
ERR3376884	ERR3376884	212	179	186	239	216	185	176	205	219	197	217	229	190	185	194	208	245	198	192	202	204	190	347	200	188	358	195	217	189	185	192	220	143	172	177	183	213	215	194	216	218	196	171	176	218	181	190	215
ERR3376885	ERR3376885	203	170	177	229	207	176	167	196	210	188	208	220	181	176	185	199	236	189	183	193	195	181	338	191	179	349	186	208	180	175	183	211	134	163	168	174	204	206	185	207	209	187	162	167	209	172	181	206
ERR3376886	ERR3376886	198	165	172	225	202	171	162	191	205	183	203	215	176	171	180	194	231	184	178	188	190	176	333	186	174	344	181	203	175	171	178	206	129	158	163	169	199	201	180	202	204	182	157	162	204	167	176	201
ERR3376887	ERR3376887	203	170	177	229	207	176	167	196	210	188	208	220	181	176	185	199	236	189	183	193	195	181	338	191	179	349	186	208	180	175	183	211	134	163	168	174	204	206	185	207	209	187	162	167	209	172	181	206
ERR3376888	ERR3376888	204	171	178	230	208	177	168	197	211	189	209	221	182	177	186	200	237	190	184	194	196	182	339	192	180	350	187	209	181	176	184	212	135	164	169	175	205	207	186	208	210	188	163	168	210	173	182	207
ERR3376889	ERR3376889	211	178	185	238	215	184	175	204	218	196	216	228	189	184	193	207	244	197	191	201	203	189	346	199	187	357	194	216	188	184	191	219	142	171	176	182	212	214	193	215	217	195	170	175	217	180	189	214
ERR3376890	ERR3376890	246	213	220	271	250	219	210	239	253	231	251	263	224	219	228	242	279	232	226	236	238	224	381	234	222	234	229	251	223	217	226	254	263	206	211	217	247	249	228	250	252	230	205	210	252	215	224	249
ERR3376891	ERR3376891	195	162	169	222	199	168	159	188	202	180	200	212	173	168	177	191	228	181	175	185	187	173	330	183	171	341	178	200	172	168	175	203	126	155	160	166	196	198	177	199	201	179	154	159	201	164	173	198
ERR3376892	ERR3376892	206	173	180	233	210	179	170	199	213	191	211	223	184	179	188	202	239	192	186	196	198	184	341	194	182	352	189	211	183	179	186	214	137	166	171	177	207	209	188	210	212	190	165	170	212	175	184	209
ERR3376893	ERR3376893	208	175	182	235	212	181	172	201	215	193	213	225	186	181	190	204	241	194	188	198	200	186	343	196	184	354	191	213	185	181	188	216	139	168	173	179	209	211	190	212	214	192	167	172	214	177	186	211
ERR3376894	ERR3376894	202	169	176	227	206	175	166	195	209	187	207	219	180	175	184	198	235	188	182	192	194	180	337	190	178	348	185	207	179	173	182	210	133	162	167	173	203	205	184	206	208	186	161	166	208	171	180	205
ERR3376895	ERR3376895	239	206	213	266	243	212	203	232	246	224	244	256	217	212	221	235	272	225	219	229	231	217	374	227	215	227	222	244	216	212	219	247	256	199	204	210	240	242	221	243	245	223	198	203	245	208	217	242
ERR3376896	ERR3376896	199	166	173	226	203	172	163	192	206	184	204	216	177	172	181	195	232	185	179	189	191	177	334	187	175	345	182	204	176	172	179	207	130	159	164	170	200	202	181	203	205	183	158	163	205	168	177	202
ERR3376897	ERR3376897	201	168	175	228	205	174	165	194	208	186	206	218	179	174	183	197	234	187	181	191	193	179	336	189	177	347	184	206	178	174	181	209	132	161	166	172	202	204	183	205	207	185	160	165	207	170	179	204
ERR3376898	ERR3376898	248	215	222	275	252	221	212	241	255	233	253	265	226	221	230	244	281	234	228	238	240	226	383	236	224	236	231	253	225	221	228	256	265	208	213	219	249	251	230	252	254	232	207	212	254	217	226	251
ERR3376899	ERR3376899	242	209	216	269	246	215	206	235	249	227	247	259	220	215	224	238	275	228	222	232	234	220	377	230	218	230	225	247	219	215	222	250	259	202	207	213	243	245	224	246	248	226	201	206	248	211	220	245
ERR3376900	ERR3376900	241	208	215	268	245	214	205	234	248	226	246	258	219	214	223	237	274	227	221	231	233	219	376	229	217	229	224	246	218	214	221	249	258	201	206	212	242	244	223	245	247	225	200	205	247	210	219	244
ERR3376901	ERR3376901	237	204	211	264	241	210	201	230	244	222	242	254	215	210	218	232	270	223	217	227	228	214	372	225	213	225	220	242	213	210	216	245	254	197	202	208	238	240	218	241	243	220	196	201	243	206	215	240
ERR3376902	ERR3376902	223	190	197	250	227	196	187	216	230	208	228	240	201	196	205	219	256	209	203	213	215	201	358	211	199	369	206	228	200	196	203	231	154	183	188	194	224	226	205	227	229	207	182	187	229	192	201	226
ERR3376903	ERR3376903	198	165	172	225	202	171	162	191	205	183	203	215	176	171	180	194	231	184	178	188	190	176	333	186	174	344	181	203	175	171	178	206	129	158	163	169	199	201	180	202	204	182	157	162	204	167	176	201
ERR3376904	ERR3376904	194	161	168	221	198	167	158	187	201	179	199	211	172	167	176	190	227	180	174	184	186	172	329	182	170	340	177	199	171	167	174	202	125	154	159	165	195	197	176	198	200	178	153	158	200	163	172	197
ERR3376905	ERR3376905	82	49	56	108	48	55	46	37	27	67	49	61	60	55	64	78	115	68	62	34	74	60	221	70	58	328	65	49	59	55	62	52	201	42	47	53	45	23	64	48	50	66	41	46	50	51	60	85
ERR3376906	ERR3376906	250	217	224	277	254	223	214	243	257	235	255	267	228	223	232	246	283	236	230	240	242	228	383	238	226	238	233	255	227	223	230	258	267	210	215	221	251	253	232	254	256	234	209	214	256	219	228	253
ERR3376907	ERR3376907	208	175	182	235	212	181	172	201	215	193	213	225	186	181	190	204	241	194	188	198	200	186	343	196	184	354	191	213	185	181	188	216	139	168	173	179	209	211	190	212	214	192	167	172	214	177	186	211
ERR3376908	ERR3376908	201	168	175	228	205	174	165	194	208	186	206	218	179	174	183	197	234	187	181	191	193	179	336	189	177	347	184	206	178	174	181	209	132	161	166	172	202	204	183	205	207	185	160	165	207	170	179	204
ERR3376909	ERR3376909	241	208	215	268	245	214	205	234	248	226	246	258	219	214	223	237	274	227	221	231	233	219	376	229	217	229	224	246	218	214	221	249	258	201	206	212	242	244	223	245	247	225	200	205	247	210	219	244
ERR3376910	ERR3376910	210	177	184	237	214	183	174	203	217	195	215	227	188	183	192	206	243	196	190	200	202	188	345	198	186	356	193	215	187	183	190	218	141	170	175	181	211	213	192	214	216	194	169	174	216	179	188	213
ERR3376911	ERR3376911	207	174	181	233	211	180	171	200	214	192	212	224	185	180	189	203	240	193	187	197	199	185	342	195	183	353	190	212	184	179	187	215	138	167	172	178	208	210	189	211	213	191	166	171	213	176	185	210
ERR3376912	ERR3376912	204	171	178	230	208	177	168	197	211	189	209	221	182	177	186	200	237	190	184	194	196	182	339	192	180	350	187	209	181	176	184	212	135	164	169	175	205	207	186	208	210	188	163	168	210	173	182	207
ERR3376913	ERR3376913	206	173	180	233	210	179	170	199	213	191	211	223	184	179	188	202	239	192	186	196	198	184	341	194	182	352	189	211	183	179	186	214	137	166	171	177	207	209	188	210	212	190	165	170	212	175	184	209
ERR3376914	ERR3376914	203	170	177	230	207	176	167	196	210	188	208	220	181	176	185	199	236	189	183	193	195	181	338	191	179	349	186	208	180	176	183	211	134	163	168	174	204	206	185	207	209	187	162	167	209	172	181	206
ERR3376915	ERR3376915	207	174	181	234	211	180	171	200	214	192	212	224	185	180	189	203	240	193	187	197	199	185	342	195	183	353	190	212	184	180	187	215	138	167	172	178	208	210	189	211	213	191	166	171	213	176	185	210
ERR3376916	ERR3376916	203	170	177	230	207	176	167	196	210	188	208	220	181	176	185	199	236	189	183	193	195	181	338	191	179	349	186	208	180	176	183	211	134	163	168	174	204	206	185	207	209	187	162	167	209	172	181	206
SD3246	SD3246	201	168	175	228	205	174	165	194	208	186	206	218	179	174	183	197	234	187	181	191	193	179	334	189	177	343	184	206	178	174	181	209	138	161	166	172	202	204	183	205	207	185	160	165	207	170	179	204
[truncated: 174 more columns]
